# Supplementary material for: Ethyl 2,7,7-trimethyl-5-oxo-4-phenyl-1,4,5,6,7,8-hexa­hydro­quinoline-3-carboxyl­ate
Source: Acta Crystallogr Sect E Struct Rep Online. 2012 Jun 27;68(Pt 7):o2233. doi: 10.1107/S1600536812028371 (PMC3394024; doi:10.1107/S1600536812028371)
Supplement: Supplementary file 1 [file e-68-o2233-sup1.cif]

##############################################################################
#                                                                            #
# This CIF contains the data in a paper accepted for publication in          #
# Acta Crystallographica Section E. It conforms to the requirements of       #
# Notes for Authors for Acta Crystallographica Section E, and has been       #
# peer reviewed under the auspices of the IUCr Commission on Journals.       #
#                                                                            #
# Full details of the Crystallographic Information File format               #
# are given in the paper "The Crystallographic Information File (CIF):       #
# a New Standard Archive File for Crystallography" by S. R. Hall, F. H.      #
# Allen and I. D. Brown [Acta Cryst. (1991), A47, 655-685].                  #
#                                                                            #
# The current version of the core CIF dictionary is obtainable from          #
# ftp://ftp.iucr.org/pub/cif_core.dic.                                       #
#                                                                            #
# Software is freely available for graphical display of the structure(s)     #
# in this CIF. For information consult the CIF software page                 #
# http://www.iucr.org/resources/cif/software.                                #
#                                                                            #
# This file may be used for bona fide research purposes within the           #
# scientific community so long as proper attribution is given to the journal # 
# article from which it was obtained.                                        #
#                                                                            #
##############################################################################
data_global
_audit_creation_method     SHELXL97
_journal_date_recd_electronic     2012-06-21
_journal_date_accepted     2012-06-22
_journal_name_full     'Acta Crystallographica, Section E'
_journal_year     2012
_journal_volume     68
_journal_issue      7
_journal_page_first     o2233
_journal_page_last     o2233
_journal_paper_category     QO
_journal_paper_doi     10.1107/S1600536812028371
_journal_coeditor_code     XU5576
_publ_contact_author_name     'Dr Seik Weng Ng'
_publ_contact_author_address
;
Department of Chemistry
University of Malaya
50603 Kuala Lumpur
Malaysia
;
_publ_contact_author_email     seikweng@um.edu.my
_publ_contact_author_fax     '03 7967 4193'
_publ_contact_author_phone     '03 7967 6778'
_publ_section_title
;
Ethyl
2,7,7-trimethyl-5-oxo-4-phenyl-1,4,5,6,7,8-hexahydroquinoline-3-carboxylate
;
loop_
    _publ_author_name
    _publ_author_address
    'Kurbanova, Malahat M.'
;
Department of Organic Chemistry
Baku State University
Baku
Azerbaijan
;
    'Huseynov, Elnur Z.'
;
Department of Organic Chemistry
Baku State University
Baku
Azerbaijan
;
    'Gurbanov, Atash V.'
;
Department of Organic Chemistry
Baku State University
Baku
Azerbaijan
;
    'Maharramov, Abel M.'
;
Department of Organic Chemistry
Baku State University
Baku
Azerbaijan
;
    'Ng, Seik Weng'
;
Department of Chemistry
University of Malaya
50603 Kuala Lumpur
Malaysia
Chemistry Department
Faculty of Science
King Abdulaziz University
PO Box 80203
Jeddah
Saudi Arabia
;
data_I
_audit_creation_method     SHELXL97
_chemical_name_systematic
;
Ethyl
2,7,7-trimethyl-5-oxo-4-phenyl-1,4,5,6,7,8-hexahydroquinoline-3-carboxylate
;
_chemical_name_common     ?
_chemical_formula_moiety     'C21 H25 N O3'
_chemical_formula_sum     'C21 H25 N O3'
_chemical_formula_iupac     'C21 H25 N O3'
_chemical_formula_weight     339.42
_chemical_melting_point     ?
_symmetry_cell_setting     triclinic
_symmetry_space_group_name_H-M     'P -1'
_symmetry_space_group_name_Hall     '-P 1'
loop_
    _symmetry_equiv_pos_as_xyz
    'x, y, z'
    '-x, -y, -z'
_cell_length_a     7.3523(4)
_cell_length_b     9.6349(5)
_cell_length_c     13.9495(7)
_cell_angle_alpha     98.3700(10)
_cell_angle_beta     91.7780(10)
_cell_angle_gamma     106.2910(10)
_cell_volume     935.70(8)
_cell_formula_units_Z     2
_cell_measurement_reflns_used     4443
_cell_measurement_theta_min     2.2312
_cell_measurement_theta_max     29.1605
_cell_measurement_temperature     296(2)
_exptl_crystal_description     prism
_exptl_crystal_colour     yellow
_exptl_crystal_size_max     0.20
_exptl_crystal_size_mid     0.20
_exptl_crystal_size_min     0.20
_exptl_crystal_density_diffrn     1.205
_exptl_crystal_density_meas     ?
_exptl_crystal_density_method     'not measured'
_exptl_crystal_F_000     364
_exptl_absorpt_coefficient_mu     0.080
_exptl_absorpt_correction_type     none
_diffrn_ambient_temperature     296(2)
_diffrn_radiation_type     MoK\a
_diffrn_radiation_wavelength     0.71073
_diffrn_radiation_source     'fine-focus sealed tube'
_diffrn_radiation_monochromator     graphite
_diffrn_measurement_device_type     'Bruker SMART APEX'
_diffrn_measurement_method     '\f and \w scans'
_diffrn_detector_area_resol_mean     ?
_diffrn_reflns_number     10191
_diffrn_reflns_av_R_equivalents     0.0155
_diffrn_reflns_av_sigmaI/netI     0.0190
_diffrn_reflns_theta_min     2.23
_diffrn_reflns_theta_max     27.50
_diffrn_reflns_theta_full     27.50
_diffrn_measured_fraction_theta_max     0.999
_diffrn_measured_fraction_theta_full     0.999
_diffrn_reflns_limit_h_min     -9
_diffrn_reflns_limit_h_max     9
_diffrn_reflns_limit_k_min     -12
_diffrn_reflns_limit_k_max     12
_diffrn_reflns_limit_l_min     -17
_diffrn_reflns_limit_l_max     18
_diffrn_standards_number     0
_diffrn_standards_interval_count     0
_diffrn_standards_interval_time     0
_diffrn_standards_decay_%     0
_reflns_number_total     4302
_reflns_number_gt     3439
_reflns_threshold_expression     I>2\s(I)
_refine_ls_structure_factor_coef     Fsqd
_refine_ls_matrix_type     full
_refine_ls_R_factor_all     0.0580
_refine_ls_R_factor_gt     0.0463
_refine_ls_wR_factor_gt     0.1254
_refine_ls_wR_factor_ref     0.1346
_refine_ls_goodness_of_fit_ref     1.031
_refine_ls_restrained_S_all     1.035
_refine_ls_number_reflns     4302
_refine_ls_number_parameters     254
_refine_ls_number_restraints     4
_refine_ls_hydrogen_treatment     mixed
_refine_ls_weighting_scheme     calc
_refine_ls_weighting_details
       'calc w = 1/[\s^2^(Fo^2^)+(0.0682P)^2^+0.1935P] where P=(Fo^2^+2Fc^2^)/3'
_atom_sites_solution_hydrogens     geom
_atom_sites_solution_primary     direct
_atom_sites_solution_secondary     difmap
_refine_ls_shift/su_max     0.001
_refine_ls_shift/su_mean     0.001
_refine_diff_density_max     0.273
_refine_diff_density_min     -0.199
_refine_ls_extinction_method     none
_refine_ls_extinction_coef     ?
loop_
    _atom_type_symbol
    _atom_type_description
    _atom_type_scat_dispersion_real
    _atom_type_scat_dispersion_imag
    _atom_type_scat_source
    'C' 'C' 0.0033 0.0016
                         'International Tables Vol C Tables 4.2.6.8 and 6.1.1.4'
    'H' 'H' 0.0000 0.0000
                         'International Tables Vol C Tables 4.2.6.8 and 6.1.1.4'
    'N' 'N' 0.0061 0.0033
                         'International Tables Vol C Tables 4.2.6.8 and 6.1.1.4'
    'O' 'O' 0.0106 0.0060
                         'International Tables Vol C Tables 4.2.6.8 and 6.1.1.4'
_computing_data_collection     'APEX2 (Bruker, 2005)'
_computing_cell_refinement     'SAINT (Bruker, 2005)'
_computing_data_reduction     'SAINT (Bruker, 2005)'
_computing_structure_solution     'SHELXS97 (Sheldrick, 2008)'
_computing_structure_refinement     'SHELXL97 (Sheldrick, 2008)'
_computing_molecular_graphics     'X-SEED (Barbour, 2001)'
_computing_publication_material     'publCIF (Westrip, 2010)'
loop_
    _atom_site_type_symbol
    _atom_site_label
    _atom_site_fract_x
    _atom_site_fract_y
    _atom_site_fract_z
    _atom_site_U_iso_or_equiv
    _atom_site_adp_type
    _atom_site_calc_flag
    _atom_site_refinement_flags
    _atom_site_occupancy
    _atom_site_symmetry_multiplicity
    _atom_site_disorder_assembly
    _atom_site_disorder_group
    O O1 0.25249(12) 0.66980(12) 0.42973(8) 0.0499(3) Uani d . 1 1 . .
    O O2 0.6353(2) 0.34700(15) 0.10252(9) 0.0749(4) Uani d . 1 1 . .
    O O3 0.37322(15) 0.41542(13) 0.12222(8) 0.0563(3) Uani d D 1 1 . .
    N N1 0.85485(15) 0.61848(13) 0.37295(8) 0.0404(3) Uani d D 1 1 . .
    H H1 0.9683(15) 0.6251(18) 0.3964(11) 0.053(4) Uiso d D 1 1 . .
    C C1 0.73337(16) 0.66880(13) 0.43108(9) 0.0327(3) Uani d . 1 1 . .
    C C2 0.80247(17) 0.72215(15) 0.53537(9) 0.0376(3) Uani d . 1 1 . .
    H H2A 0.9355 0.7777 0.5391 0.045 Uiso calc R 1 1 . .
    H H2B 0.7932 0.6383 0.5679 0.045 Uiso calc R 1 1 . .
    C C3 0.69190(18) 0.81798(14) 0.58871(9) 0.0390(3) Uani d . 1 1 . .
    C C4 0.48007(18) 0.74010(16) 0.56507(10) 0.0407(3) Uani d . 1 1 . .
    H H4A 0.4463 0.6554 0.5980 0.049 Uiso calc R 1 1 . .
    H H4B 0.4088 0.8058 0.5913 0.049 Uiso calc R 1 1 . .
    C C5 0.41906(16) 0.69006(13) 0.45882(9) 0.0338(3) Uani d . 1 1 . .
    C C6 0.55737(16) 0.66029(13) 0.39380(9) 0.0317(3) Uani d . 1 1 . .
    C C7 0.7417(2) 0.96857(16) 0.55736(13) 0.0584(4) Uani d . 1 1 . .
    H H7A 0.7096 0.9577 0.4889 0.088 Uiso calc R 1 1 . .
    H H7B 0.8754 1.0157 0.5711 0.088 Uiso calc R 1 1 . .
    H H7C 0.6715 1.0271 0.5924 0.088 Uiso calc R 1 1 . .
    C C8 0.7403(3) 0.8357(2) 0.69817(11) 0.0626(5) Uani d . 1 1 . .
    H H8A 0.8733 0.8847 0.7129 0.094 Uiso calc R 1 1 . .
    H H8B 0.7106 0.7409 0.7178 0.094 Uiso calc R 1 1 . .
    H H8C 0.6673 0.8926 0.7324 0.094 Uiso calc R 1 1 . .
    C C10 0.50411(16) 0.61688(14) 0.28579(9) 0.0341(3) Uani d . 1 1 A .
    H H10 0.3704 0.5585 0.2768 0.041 Uiso calc R 1 1 . .
    C C11 0.62229(17) 0.52035(13) 0.24136(9) 0.0359(3) Uani d . 1 1 . .
    C C12 0.79381(18) 0.52991(15) 0.28380(10) 0.0387(3) Uani d . 1 1 A .
    C C13 0.9302(2) 0.4477(2) 0.24766(13) 0.0604(4) Uani d . 1 1 . .
    H H13A 0.9613 0.4664 0.1835 0.091 Uiso calc R 1 1 A .
    H H13B 0.8727 0.3446 0.2458 0.091 Uiso calc R 1 1 . .
    H H13C 1.0438 0.4794 0.2905 0.091 Uiso calc R 1 1 . .
    C C14 0.5505(2) 0.41942(15) 0.14984(10) 0.0436(3) Uani d . 1 1 A .
    C C15 0.3012(10) 0.3078(6) 0.0336(4) 0.0601(14) Uani d PD 0.609(6) 1 A 1
    H H15A 0.2845 0.2090 0.0467 0.072 Uiso calc PR 0.609(6) 1 A 1
    H H15B 0.3884 0.3257 -0.0170 0.072 Uiso calc PR 0.609(6) 1 A 1
    C C16 0.1147(5) 0.3283(6) 0.0039(3) 0.101(2) Uani d PD 0.609(6) 1 A 1
    H H16A 0.0707 0.2739 -0.0598 0.151 Uiso calc PR 0.609(6) 1 A 1
    H H16B 0.1299 0.4304 0.0031 0.151 Uiso calc PR 0.609(6) 1 A 1
    H H16C 0.0237 0.2938 0.0493 0.151 Uiso calc PR 0.609(6) 1 A 1
    C C15' 0.2769(16) 0.3466(8) 0.0264(6) 0.060(2) Uani d PD 0.391(6) 1 A 2
    H H15C 0.3674 0.3276 -0.0192 0.072 Uiso calc PR 0.391(6) 1 A 2
    H H15D 0.2102 0.4088 0.0010 0.072 Uiso calc PR 0.391(6) 1 A 2
    C C16' 0.1393(9) 0.2054(7) 0.0435(4) 0.087(2) Uani d PD 0.391(6) 1 A 2
    H H16D 0.0707 0.1536 -0.0169 0.131 Uiso calc PR 0.391(6) 1 A 2
    H H16E 0.0515 0.2265 0.0889 0.131 Uiso calc PR 0.391(6) 1 A 2
    H H16F 0.2079 0.1460 0.0692 0.131 Uiso calc PR 0.391(6) 1 A 2
    C C17 0.52448(18) 0.74910(14) 0.23461(9) 0.0382(3) Uani d . 1 1 . .
    C C18 0.3791(2) 0.75906(18) 0.17376(12) 0.0542(4) Uani d . 1 1 A .
    H H18 0.2641 0.6854 0.1657 0.065 Uiso calc R 1 1 . .
    C C19 0.4008(3) 0.8766(2) 0.12439(13) 0.0653(5) Uani d . 1 1 . .
    H H19 0.3011 0.8801 0.0830 0.078 Uiso calc R 1 1 A .
    C C20 0.5650(3) 0.98628(19) 0.13566(12) 0.0629(5) Uani d . 1 1 A .
    H H20 0.5786 1.0659 0.1031 0.075 Uiso calc R 1 1 . .
    C C21 0.7100(3) 0.9784(2) 0.19528(16) 0.0760(6) Uani d . 1 1 . .
    H H21 0.8239 1.0531 0.2032 0.091 Uiso calc R 1 1 A .
    C C22 0.6909(2) 0.86116(19) 0.24438(14) 0.0644(5) Uani d . 1 1 A .
    H H22 0.7923 0.8580 0.2847 0.077 Uiso calc R 1 1 . .
loop_
    _atom_site_aniso_label
    _atom_site_aniso_U_11
    _atom_site_aniso_U_22
    _atom_site_aniso_U_33
    _atom_site_aniso_U_12
    _atom_site_aniso_U_13
    _atom_site_aniso_U_23
    O1 0.0253(4) 0.0631(7) 0.0601(6) 0.0167(4) -0.0015(4) -0.0010(5)
    O2 0.0783(9) 0.0794(9) 0.0642(8) 0.0368(7) -0.0039(6) -0.0231(6)
    O3 0.0480(6) 0.0667(7) 0.0437(6) 0.0101(5) -0.0078(5) -0.0091(5)
    N1 0.0226(5) 0.0514(7) 0.0460(6) 0.0130(4) -0.0010(4) 0.0002(5)
    C1 0.0254(5) 0.0343(6) 0.0382(6) 0.0086(4) 0.0010(5) 0.0057(5)
    C2 0.0292(6) 0.0431(7) 0.0403(7) 0.0108(5) -0.0047(5) 0.0064(5)
    C3 0.0364(6) 0.0404(7) 0.0377(7) 0.0093(5) -0.0008(5) 0.0026(5)
    C4 0.0344(6) 0.0476(7) 0.0406(7) 0.0126(5) 0.0070(5) 0.0061(6)
    C5 0.0269(6) 0.0313(6) 0.0438(7) 0.0090(4) 0.0020(5) 0.0070(5)
    C6 0.0262(5) 0.0333(6) 0.0358(6) 0.0090(4) 0.0006(4) 0.0056(5)
    C7 0.0579(9) 0.0381(8) 0.0743(11) 0.0086(7) -0.0004(8) 0.0051(7)
    C8 0.0567(10) 0.0840(12) 0.0411(8) 0.0180(9) -0.0032(7) -0.0033(8)
    C10 0.0247(5) 0.0388(6) 0.0367(6) 0.0077(5) -0.0022(4) 0.0032(5)
    C11 0.0331(6) 0.0356(6) 0.0377(6) 0.0078(5) 0.0038(5) 0.0049(5)
    C12 0.0313(6) 0.0409(7) 0.0435(7) 0.0101(5) 0.0071(5) 0.0046(5)
    C13 0.0422(8) 0.0713(11) 0.0683(10) 0.0269(7) 0.0059(7) -0.0086(8)
    C14 0.0467(8) 0.0410(7) 0.0402(7) 0.0090(6) 0.0030(6) 0.0043(6)
    C15 0.058(2) 0.068(3) 0.045(2) 0.017(2) -0.0148(15) -0.013(2)
    C16 0.058(2) 0.160(5) 0.068(2) 0.033(2) -0.0198(17) -0.035(3)
    C15' 0.073(5) 0.061(4) 0.042(3) 0.018(3) -0.011(3) 0.002(3)
    C16' 0.083(4) 0.086(4) 0.066(3) -0.006(3) -0.001(3) -0.011(3)
    C17 0.0397(7) 0.0417(7) 0.0341(6) 0.0151(5) -0.0006(5) 0.0035(5)
    C18 0.0492(8) 0.0576(9) 0.0572(9) 0.0180(7) -0.0099(7) 0.0118(7)
    C19 0.0742(11) 0.0711(11) 0.0596(10) 0.0339(10) -0.0114(9) 0.0177(8)
    C20 0.0906(13) 0.0535(9) 0.0528(9) 0.0300(9) 0.0043(9) 0.0174(7)
    C21 0.0701(12) 0.0607(11) 0.0899(14) -0.0019(9) -0.0095(10) 0.0331(10)
    C22 0.0498(9) 0.0603(10) 0.0781(12) 0.0010(7) -0.0178(8) 0.0298(9)
loop_
    _geom_bond_atom_site_label_1
    _geom_bond_atom_site_label_2
    _geom_bond_site_symmetry_2
    _geom_bond_distance
    _geom_bond_publ_flag
    O1 C5 . 1.2307(14) ?
    O2 C14 . 1.2023(18) ?
    O3 C14 . 1.3364(18) ?
    O3 C15' . 1.466(6) ?
    O3 C15 . 1.470(4) ?
    N1 C1 . 1.3652(16) ?
    N1 C12 . 1.3848(17) ?
    N1 H1 . 0.868(9) ?
    C1 C6 . 1.3557(16) ?
    C1 C2 . 1.4930(17) ?
    C2 C3 . 1.5249(18) ?
    C2 H2A . 0.9700 ?
    C2 H2B . 0.9700 ?
    C3 C7 . 1.526(2) ?
    C3 C4 . 1.5290(18) ?
    C3 C8 . 1.531(2) ?
    C4 C5 . 1.5032(18) ?
    C4 H4A . 0.9700 ?
    C4 H4B . 0.9700 ?
    C5 C6 . 1.4437(17) ?
    C6 C10 . 1.5121(17) ?
    C7 H7A . 0.9600 ?
    C7 H7B . 0.9600 ?
    C7 H7C . 0.9600 ?
    C8 H8A . 0.9600 ?
    C8 H8B . 0.9600 ?
    C8 H8C . 0.9600 ?
    C10 C17 . 1.5230(18) ?
    C10 C11 . 1.5242(17) ?
    C10 H10 . 0.9800 ?
    C11 C12 . 1.3498(18) ?
    C11 C14 . 1.4706(18) ?
    C12 C13 . 1.4992(19) ?
    C13 H13A . 0.9600 ?
    C13 H13B . 0.9600 ?
    C13 H13C . 0.9600 ?
    C15 C16 . 1.493(6) ?
    C15 H15A . 0.9700 ?
    C15 H15B . 0.9700 ?
    C16 H16A . 0.9600 ?
    C16 H16B . 0.9600 ?
    C16 H16C . 0.9600 ?
    C15' C16' . 1.506(9) ?
    C15' H15C . 0.9700 ?
    C15' H15D . 0.9700 ?
    C16' H16D . 0.9600 ?
    C16' H16E . 0.9600 ?
    C16' H16F . 0.9600 ?
    C17 C22 . 1.374(2) ?
    C17 C18 . 1.3775(19) ?
    C18 C19 . 1.384(2) ?
    C18 H18 . 0.9300 ?
    C19 C20 . 1.350(3) ?
    C19 H19 . 0.9300 ?
    C20 C21 . 1.357(3) ?
    C20 H20 . 0.9300 ?
    C21 C22 . 1.381(2) ?
    C21 H21 . 0.9300 ?
    C22 H22 . 0.9300 ?
loop_
    _geom_angle_atom_site_label_1
    _geom_angle_atom_site_label_2
    _geom_angle_atom_site_label_3
    _geom_angle_site_symmetry_1
    _geom_angle_site_symmetry_3
    _geom_angle
    _geom_angle_publ_flag
    C14 O3 C15' . . 124.4(5) ?
    C14 O3 C15 . . 110.9(3) ?
    C1 N1 C12 . . 122.25(10) ?
    C1 N1 H1 . . 119.8(11) ?
    C12 N1 H1 . . 116.6(11) ?
    C6 C1 N1 . . 119.61(11) ?
    C6 C1 C2 . . 124.11(11) ?
    N1 C1 C2 . . 116.17(10) ?
    C1 C2 C3 . . 113.38(10) ?
    C1 C2 H2A . . 108.9 ?
    C3 C2 H2A . . 108.9 ?
    C1 C2 H2B . . 108.9 ?
    C3 C2 H2B . . 108.9 ?
    H2A C2 H2B . . 107.7 ?
    C2 C3 C7 . . 111.03(12) ?
    C2 C3 C4 . . 107.82(10) ?
    C7 C3 C4 . . 110.04(12) ?
    C2 C3 C8 . . 108.95(12) ?
    C7 C3 C8 . . 109.41(13) ?
    C4 C3 C8 . . 109.56(12) ?
    C5 C4 C3 . . 115.31(11) ?
    C5 C4 H4A . . 108.4 ?
    C3 C4 H4A . . 108.4 ?
    C5 C4 H4B . . 108.4 ?
    C3 C4 H4B . . 108.4 ?
    H4A C4 H4B . . 107.5 ?
    O1 C5 C6 . . 121.51(12) ?
    O1 C5 C4 . . 119.89(11) ?
    C6 C5 C4 . . 118.53(10) ?
    C1 C6 C5 . . 119.17(11) ?
    C1 C6 C10 . . 120.72(10) ?
    C5 C6 C10 . . 120.10(10) ?
    C3 C7 H7A . . 109.5 ?
    C3 C7 H7B . . 109.5 ?
    H7A C7 H7B . . 109.5 ?
    C3 C7 H7C . . 109.5 ?
    H7A C7 H7C . . 109.5 ?
    H7B C7 H7C . . 109.5 ?
    C3 C8 H8A . . 109.5 ?
    C3 C8 H8B . . 109.5 ?
    H8A C8 H8B . . 109.5 ?
    C3 C8 H8C . . 109.5 ?
    H8A C8 H8C . . 109.5 ?
    H8B C8 H8C . . 109.5 ?
    C6 C10 C17 . . 112.36(10) ?
    C6 C10 C11 . . 109.62(10) ?
    C17 C10 C11 . . 111.30(10) ?
    C6 C10 H10 . . 107.8 ?
    C17 C10 H10 . . 107.8 ?
    C11 C10 H10 . . 107.8 ?
    C12 C11 C14 . . 120.00(12) ?
    C12 C11 C10 . . 120.57(11) ?
    C14 C11 C10 . . 119.40(11) ?
    C11 C12 N1 . . 119.49(11) ?
    C11 C12 C13 . . 127.20(13) ?
    N1 C12 C13 . . 113.23(12) ?
    C12 C13 H13A . . 109.5 ?
    C12 C13 H13B . . 109.5 ?
    H13A C13 H13B . . 109.5 ?
    C12 C13 H13C . . 109.5 ?
    H13A C13 H13C . . 109.5 ?
    H13B C13 H13C . . 109.5 ?
    O2 C14 O3 . . 121.58(13) ?
    O2 C14 C11 . . 126.43(14) ?
    O3 C14 C11 . . 112.00(12) ?
    O3 C15 C16 . . 105.3(4) ?
    O3 C15 H15A . . 110.7 ?
    C16 C15 H15A . . 110.7 ?
    O3 C15 H15B . . 110.7 ?
    C16 C15 H15B . . 110.7 ?
    H15A C15 H15B . . 108.8 ?
    O3 C15' C16' . . 104.8(6) ?
    O3 C15' H15C . . 110.8 ?
    C16' C15' H15C . . 110.8 ?
    O3 C15' H15D . . 110.8 ?
    C16' C15' H15D . . 110.8 ?
    H15C C15' H15D . . 108.9 ?
    C15' C16' H16D . . 109.5 ?
    C15' C16' H16E . . 109.5 ?
    H16D C16' H16E . . 109.5 ?
    C15' C16' H16F . . 109.5 ?
    H16D C16' H16F . . 109.5 ?
    H16E C16' H16F . . 109.5 ?
    C22 C17 C18 . . 117.07(14) ?
    C22 C17 C10 . . 121.47(12) ?
    C18 C17 C10 . . 121.42(12) ?
    C17 C18 C19 . . 121.25(16) ?
    C17 C18 H18 . . 119.4 ?
    C19 C18 H18 . . 119.4 ?
    C20 C19 C18 . . 120.74(16) ?
    C20 C19 H19 . . 119.6 ?
    C18 C19 H19 . . 119.6 ?
    C19 C20 C21 . . 118.86(16) ?
    C19 C20 H20 . . 120.6 ?
    C21 C20 H20 . . 120.6 ?
    C20 C21 C22 . . 121.03(17) ?
    C20 C21 H21 . . 119.5 ?
    C22 C21 H21 . . 119.5 ?
    C17 C22 C21 . . 121.04(15) ?
    C17 C22 H22 . . 119.5 ?
    C21 C22 H22 . . 119.5 ?
loop_
    _geom_torsion_atom_site_label_1
    _geom_torsion_atom_site_label_2
    _geom_torsion_atom_site_label_3
    _geom_torsion_atom_site_label_4
    _geom_torsion_site_symmetry_1
    _geom_torsion_site_symmetry_2
    _geom_torsion_site_symmetry_3
    _geom_torsion_site_symmetry_4
    _geom_torsion
    _geom_torsion_publ_flag
    C12 N1 C1 C6 . . . . -14.66(19) ?
    C12 N1 C1 C2 . . . . 161.64(12) ?
    C6 C1 C2 C3 . . . . -21.55(17) ?
    N1 C1 C2 C3 . . . . 162.33(11) ?
    C1 C2 C3 C7 . . . . -72.94(14) ?
    C1 C2 C3 C4 . . . . 47.67(14) ?
    C1 C2 C3 C8 . . . . 166.50(12) ?
    C2 C3 C4 C5 . . . . -50.59(15) ?
    C7 C3 C4 C5 . . . . 70.64(15) ?
    C8 C3 C4 C5 . . . . -169.02(12) ?
    C3 C4 C5 O1 . . . . -157.03(12) ?
    C3 C4 C5 C6 . . . . 25.84(17) ?
    N1 C1 C6 C5 . . . . 169.51(11) ?
    C2 C1 C6 C5 . . . . -6.49(18) ?
    N1 C1 C6 C10 . . . . -9.10(18) ?
    C2 C1 C6 C10 . . . . 174.90(11) ?
    O1 C5 C6 C1 . . . . -172.73(12) ?
    C4 C5 C6 C1 . . . . 4.35(17) ?
    O1 C5 C6 C10 . . . . 5.89(18) ?
    C4 C5 C6 C10 . . . . -177.03(11) ?
    C1 C6 C10 C17 . . . . -96.98(13) ?
    C5 C6 C10 C17 . . . . 84.42(13) ?
    C1 C6 C10 C11 . . . . 27.33(15) ?
    C5 C6 C10 C11 . . . . -151.27(11) ?
    C6 C10 C11 C12 . . . . -25.63(16) ?
    C17 C10 C11 C12 . . . . 99.29(14) ?
    C6 C10 C11 C14 . . . . 156.26(11) ?
    C17 C10 C11 C14 . . . . -78.82(14) ?
    C14 C11 C12 N1 . . . . -176.02(12) ?
    C10 C11 C12 N1 . . . . 5.87(19) ?
    C14 C11 C12 C13 . . . . 0.7(2) ?
    C10 C11 C12 C13 . . . . -177.44(14) ?
    C1 N1 C12 C11 . . . . 16.3(2) ?
    C1 N1 C12 C13 . . . . -160.84(13) ?
    C15' O3 C14 O2 . . . . -11.4(5) ?
    C15 O3 C14 O2 . . . . 3.4(4) ?
    C15' O3 C14 C11 . . . . 168.4(4) ?
    C15 O3 C14 C11 . . . . -176.8(3) ?
    C12 C11 C14 O2 . . . . -5.1(2) ?
    C10 C11 C14 O2 . . . . 172.99(15) ?
    C12 C11 C14 O3 . . . . 175.07(12) ?
    C10 C11 C14 O3 . . . . -6.81(17) ?
    C14 O3 C15 C16 . . . . -172.8(4) ?
    C15' O3 C15 C16 . . . . -34(2) ?
    C14 O3 C15' C16' . . . . 104.6(8) ?
    C15 O3 C15' C16' . . . . 56.8(19) ?
    C6 C10 C17 C22 . . . . 53.16(18) ?
    C11 C10 C17 C22 . . . . -70.21(17) ?
    C6 C10 C17 C18 . . . . -129.18(14) ?
    C11 C10 C17 C18 . . . . 107.45(15) ?
    C22 C17 C18 C19 . . . . 0.3(2) ?
    C10 C17 C18 C19 . . . . -177.41(14) ?
    C17 C18 C19 C20 . . . . -0.9(3) ?
    C18 C19 C20 C21 . . . . 0.9(3) ?
    C19 C20 C21 C22 . . . . -0.4(3) ?
    C18 C17 C22 C21 . . . . 0.2(3) ?
    C10 C17 C22 C21 . . . . 177.95(17) ?
    C20 C21 C22 C17 . . . . -0.2(3) ?
loop_
    _geom_hbond_atom_site_label_D
    _geom_hbond_atom_site_label_H
    _geom_hbond_atom_site_label_A
    _geom_hbond_site_symmetry_A
    _geom_hbond_distance_DH
    _geom_hbond_distance_HA
    _geom_hbond_distance_DA
    _geom_hbond_angle_DHA
    N1 H1 O1 1_655 0.870(10)
                           2.040(10)
                                   2.8900(10)
                                            168(2)
