# Supplementary material for: Ethyl 2,7,7-trimethyl-5-oxo-4-phenyl-1,4,5,6,7,8-hexa­hydro­quinoline-3-carboxyl­ate
Source: Acta Crystallogr Sect E Struct Rep Online. 2012 Jun 27;68(Pt 7):o2233. doi: 10.1107/S1600536812028371 (PMC3394024; doi:10.1107/S1600536812028371)
Supplement: Supplementary file 2 [file e-68-o2233-Isup2.hkl]

# 
# h,k,l, Fc-squared, Fo-squared, sigma(Fo-squared) and status flag 
# 
data_I
_shelx_title '  P-1' 
_shelx_refln_list_code          4 
_shelx_F_calc_maximum      148.45 
_exptl_crystal_F_000       364.00 
_reflns_d_resolution_high  0.7697 
 
loop_ 
 _symmetry_equiv_pos_as_xyz 
 'x, y, z' 
 '-x, -y, -z' 
 
_cell_length_a     7.3523 
_cell_length_b     9.6349 
_cell_length_c    13.9495 
_cell_angle_alpha  98.370 
_cell_angle_beta   91.778 
_cell_angle_gamma 106.291 
 
_shelx_F_squared_multiplier     1.000 
 
loop_ 
 _refln_index_h 
 _refln_index_k 
 _refln_index_l 
 _refln_F_squared_calc 
 _refln_F_squared_meas 
 _refln_F_squared_sigma 
 _refln_observed_status 
   1   0   0     9023.04     9246.57    122.33 o 
   2   0   0      769.14      864.96      7.78 o 
   3   0   0       11.77       10.95      0.41 o 
   4   0   0       24.87       28.19      0.82 o 
   5   0   0        9.39        9.11      0.49 o 
   6   0   0       35.59       37.29      1.00 o 
   7   0   0        1.43        1.34      0.44 o 
   8   0   0       11.41       10.60      0.85 o 
   9   0   0       13.35       13.77      1.41 o 
  -9   1   0        0.25       -0.99      0.86 o 
  -8   1   0        7.43        5.60      0.74 o 
  -7   1   0      162.15      162.96      2.02 o 
  -6   1   0       88.25       85.30      1.27 o 
  -5   1   0      117.57      118.13      1.44 o 
  -4   1   0      303.25      334.24      3.53 o 
  -3   1   0      105.43      106.39      1.17 o 
  -2   1   0       10.56       10.46      0.81 o 
  -1   1   0     2370.63     2403.76     18.13 o 
   0   1   0     2832.36     2565.70     94.13 o 
   1   1   0     1607.81     1537.55     18.89 o 
   2   1   0     1815.47     1922.13     16.94 o 
   3   1   0      888.68      972.62      8.52 o 
   4   1   0        3.84        3.58      0.32 o 
   5   1   0       22.59       29.46      0.73 o 
   6   1   0       64.07       59.21      1.08 o 
   7   1   0        0.29        0.15      0.40 o 
   8   1   0        9.72        9.60      1.16 o 
  -9   2   0        3.93        6.60      0.84 o 
  -8   2   0        5.00        5.88      0.74 o 
  -7   2   0        8.70        8.62      0.56 o 
  -6   2   0       15.88       16.39      1.12 o 
  -5   2   0      307.01      311.24      3.43 o 
  -4   2   0       24.66       24.22      0.81 o 
  -3   2   0       51.50       44.94      0.69 o 
  -2   2   0      117.91      118.31      1.21 o 
  -1   2   0      766.57      742.49      7.13 o 
   0   2   0      472.26      457.03      4.00 o 
   1   2   0       70.97       64.03      0.77 o 
   2   2   0      100.98       79.91      1.45 o 
   3   2   0      349.00      378.65      3.53 o 
   4   2   0      330.10      375.54      3.59 o 
   5   2   0       10.84       11.06      0.56 o 
   6   2   0        1.00        1.63      0.41 o 
   7   2   0        7.62        6.84      0.57 o 
   8   2   0        0.59       -0.21      0.80 o 
  -9   3   0       12.76       16.18      1.06 o 
  -8   3   0       48.64       47.36      1.41 o 
  -7   3   0        9.06       10.19      0.67 o 
  -6   3   0       23.09       18.67      2.23 o 
  -5   3   0      140.86      151.80      2.00 o 
  -4   3   0       73.43       85.57      1.12 o 
  -3   3   0      246.26      301.56      4.73 o 
  -2   3   0      310.16      317.33      2.90 o 
  -1   3   0       48.85       44.86      0.47 o 
   0   3   0     2063.01     2089.68     35.10 o 
   1   3   0     1069.15     1062.88     11.41 o 
   2   3   0       46.87       62.45      0.98 o 
   3   3   0       75.09       79.77      1.05 o 
   4   3   0       84.27       97.62      1.28 o 
   5   3   0        8.93        7.21      0.48 o 
   6   3   0       44.20       41.61      1.03 o 
   7   3   0       73.82       70.33      1.63 o 
   8   3   0        0.15        0.51      0.86 o 
  -9   4   0        1.03        2.44      0.71 o 
  -8   4   0       16.87       19.78      1.10 o 
  -7   4   0       10.40       10.07      0.60 o 
  -6   4   0       36.15       34.62      1.35 o 
  -5   4   0      184.56      191.84      2.11 o 
  -4   4   0       58.61       57.71      0.90 o 
  -3   4   0        7.07        7.52      0.47 o 
  -2   4   0      422.04      439.11      3.97 o 
  -1   4   0      138.70      155.56      1.69 o 
   0   4   0       38.74       32.39      0.58 o 
   1   4   0      126.49      122.27      1.34 o 
   2   4   0       22.28       22.81      0.55 o 
   3   4   0       11.39       10.65      0.51 o 
   4   4   0        6.48        4.69      0.41 o 
   5   4   0        2.73        2.82      0.42 o 
   6   4   0       12.99       12.48      0.69 o 
   7   4   0       41.07       42.44      1.34 o 
  -9   5   0        1.32        2.85      1.17 o 
  -8   5   0        0.00        0.04      0.59 o 
  -7   5   0        9.42        7.86      0.58 o 
  -6   5   0      341.16      342.04      5.64 o 
  -5   5   0      139.95      132.47      1.64 o 
  -4   5   0      101.74      115.69      1.40 o 
  -3   5   0       57.19       52.16      0.79 o 
  -2   5   0        0.03        0.04      0.18 o 
  -1   5   0        2.00        2.22      0.21 o 
   0   5   0        9.85       14.17      0.45 o 
   1   5   0       25.34       25.23      0.57 o 
   2   5   0       61.34       66.55      1.05 o 
   3   5   0        7.03        9.03      0.47 o 
   4   5   0        9.58        6.74      0.48 o 
   5   5   0       21.12       18.78      1.73 o 
   6   5   0        5.71        8.41      1.34 o 
   7   5   0        8.22       10.32      1.21 o 
  -9   6   0        8.18       11.19      0.92 o 
  -8   6   0       13.45       16.97      1.03 o 
  -7   6   0       54.61       53.84      1.32 o 
  -6   6   0      379.33      357.39      3.65 o 
  -5   6   0       45.21       39.02      0.88 o 
  -4   6   0       31.88       26.69      0.83 o 
  -3   6   0      435.03      456.56      6.12 o 
  -2   6   0      498.46      524.33      4.79 o 
  -1   6   0        8.26       10.43      0.48 o 
   0   6   0      227.82      226.25      2.29 o 
   1   6   0        8.18        7.58      0.40 o 
   2   6   0      275.04      265.99      2.74 o 
   3   6   0       14.52       12.47      0.64 o 
   4   6   0       10.88       12.32      0.68 o 
   5   6   0       15.02       13.51      1.67 o 
   6   6   0        0.22        1.49      0.64 o 
  -9   7   0        0.80        1.33      1.38 o 
  -8   7   0       22.52       25.25      1.16 o 
  -7   7   0        0.17        0.49      0.46 o 
  -6   7   0       12.69       13.19      0.68 o 
  -5   7   0       18.05       15.87      0.68 o 
  -4   7   0        8.69        8.43      0.50 o 
  -3   7   0       38.67       41.50      0.74 o 
  -2   7   0       65.07       62.52      0.87 o 
  -1   7   0       29.70       30.00      1.01 o 
   0   7   0       18.97       19.95      0.63 o 
   1   7   0      113.48      115.33      1.48 o 
   2   7   0       44.12       43.68      0.92 o 
   3   7   0       28.17       28.47      0.85 o 
   4   7   0        0.92        0.88      0.44 o 
   5   7   0        4.14        3.22      0.69 o 
  -8   8   0       30.41       31.45      1.94 o 
  -7   8   0       35.11       34.63      1.40 o 
  -6   8   0      120.53      122.77      2.30 o 
  -5   8   0        7.41        9.23      0.82 o 
  -4   8   0       11.84       10.88      0.81 o 
  -3   8   0      126.14      118.56      2.07 o 
  -2   8   0       29.19       32.57      1.17 o 
  -1   8   0        4.24        5.29      0.63 o 
   0   8   0        8.41        8.14      0.47 o 
   1   8   0       74.31       76.16      1.22 o 
   2   8   0       21.94       21.49      0.78 o 
   3   8   0        0.18       -0.62      0.41 o 
   4   8   0       13.10       11.99      0.81 o 
   5   8   0        0.09       -0.29      1.15 o 
  -8   9   0        0.86        2.70      1.22 o 
  -7   9   0       10.16       10.61      1.02 o 
  -6   9   0      136.91      136.30      2.50 o 
  -5   9   0       72.70       72.21      1.76 o 
  -4   9   0       57.78       51.39      1.49 o 
  -3   9   0       23.93       23.93      1.17 o 
  -2   9   0        0.10        0.49      0.72 o 
  -1   9   0        6.94        6.57      1.56 o 
   0   9   0        7.36        7.85      0.79 o 
   1   9   0       37.02       39.15      3.36 o 
   2   9   0        1.13        0.77      0.65 o 
   3   9   0        5.15        7.54      0.80 o 
   4   9   0       10.80        6.88      1.29 o 
  -7  10   0        7.79        8.45      1.03 o 
  -6  10   0        9.97       12.65      1.17 o 
  -5  10   0       22.04       22.85      2.75 o 
  -4  10   0        0.25       -0.17      0.68 o 
  -3  10   0        3.22        5.11      1.51 o 
  -2  10   0        0.04       -0.93      0.62 o 
  -1  10   0        6.18        7.87      0.85 o 
   0  10   0        6.18        5.40      0.79 o 
   1  10   0        7.49        7.53      0.82 o 
   2  10   0        0.77        0.53      0.94 o 
   3  10   0        4.34        6.57      1.37 o 
  -6  11   0       40.69       39.67      1.63 o 
  -5  11   0       14.15       14.61      1.13 o 
  -4  11   0        0.29        0.78      0.77 o 
  -3  11   0        7.92        8.08      0.98 o 
  -2  11   0        1.17        0.57      1.32 o 
  -1  11   0       32.44       37.26      1.42 o 
   0  11   0        1.52        1.06      0.74 o 
   1  11   0        0.46        0.78      0.74 o 
  -4  12   0        0.13       -0.77      0.98 o 
  -3  12   0        0.16       -0.37      1.03 o 
  -2  12   0        0.04       -0.90      2.05 o 
  -1  12   0        6.97        7.21      0.98 o 
   1 -12   1        7.89        9.13      1.04 o 
   2 -12   1        0.59        0.35      1.01 o 
   3 -12   1        1.31        1.67      1.79 o 
   4 -12   1       15.06       13.22      1.15 o 
   5 -12   1       13.62       10.45      1.12 o 
  -1 -11   1        0.58        1.68      0.98 o 
   0 -11   1       15.02       15.85      1.10 o 
   1 -11   1        1.58        1.45      0.74 o 
   2 -11   1       10.02        9.69      0.96 o 
   3 -11   1       34.40       30.39      1.39 o 
   4 -11   1        0.68        0.51      0.76 o 
   5 -11   1        0.36        0.71      0.81 o 
   6 -11   1       11.92       12.15      1.13 o 
  -3 -10   1        5.79        6.55      0.84 o 
  -2 -10   1        0.38        1.01      0.91 o 
  -1 -10   1        2.21        1.93      0.69 o 
   0 -10   1        2.95        2.56      0.72 o 
   1 -10   1        0.17        0.61      0.85 o 
   2 -10   1       16.86       19.07      1.70 o 
   3 -10   1       40.97       42.03      1.44 o 
   4 -10   1        1.46        1.35      0.78 o 
   5 -10   1       23.91       20.76      1.20 o 
   6 -10   1       16.60       12.78      1.06 o 
   7 -10   1       16.40       14.18      1.15 o 
  -4  -9   1        5.17        7.77      0.98 o 
  -3  -9   1        0.13        0.20      0.62 o 
  -2  -9   1        0.31        0.76      0.60 o 
  -1  -9   1       53.82       48.36      1.81 o 
   0  -9   1       62.26       60.28      1.55 o 
   1  -9   1       17.35       17.14      1.32 o 
   2  -9   1        0.75        0.86      0.60 o 
   3  -9   1       10.96       10.14      0.83 o 
   4  -9   1        0.60        0.20      0.65 o 
   5  -9   1       19.88       20.15      1.22 o 
   6  -9   1        0.64        1.36      0.78 o 
   7  -9   1       14.01       17.22      1.16 o 
   8  -9   1       13.74       18.97      3.59 o 
  -5  -8   1       20.41       20.09      1.19 o 
  -4  -8   1        0.00       -0.17      0.47 o 
  -3  -8   1        0.03       -0.62      0.41 o 
  -2  -8   1        3.85        4.33      0.67 o 
  -1  -8   1       77.06       71.38      1.17 o 
   0  -8   1       86.11       85.87      1.71 o 
   1  -8   1       18.25       16.37      0.99 o 
   2  -8   1      219.92      216.95      3.06 o 
   3  -8   1      105.14      107.98      1.96 o 
   4  -8   1        0.34        1.71      1.02 o 
   5  -8   1       39.12       39.60      1.37 o 
   6  -8   1      184.43      191.76      3.05 o 
   7  -8   1       25.05       24.77      2.59 o 
   8  -8   1        0.24        2.33      0.77 o 
  -6  -7   1        6.68        9.01      0.89 o 
  -5  -7   1       23.70       25.50      1.16 o 
  -4  -7   1        0.97        0.54      0.43 o 
  -3  -7   1        7.55        6.47      0.51 o 
  -2  -7   1        8.48        6.53      0.47 o 
  -1  -7   1        0.17        0.57      0.49 o 
   0  -7   1       20.51       15.18      0.93 o 
   1  -7   1       18.14       21.58      0.89 o 
   2  -7   1      147.43      144.67      2.23 o 
   3  -7   1        9.38        8.38      0.66 o 
   4  -7   1        0.42        0.70      0.30 o 
   5  -7   1       34.35       40.18      0.97 o 
   6  -7   1        0.11        3.05      0.71 o 
   7  -7   1        4.70        5.30      0.56 o 
   8  -7   1       12.94       17.90      2.23 o 
   9  -7   1       20.40       24.07      2.55 o 
  -6  -6   1        6.32        7.47      0.77 o 
  -5  -6   1       45.75       50.95      2.73 o 
  -4  -6   1        9.38        8.82      0.55 o 
  -3  -6   1        0.30        0.73      0.45 o 
  -2  -6   1        2.79        3.25      0.45 o 
  -1  -6   1        0.64        1.08      0.45 o 
   0  -6   1      110.00      108.99      1.48 o 
   1  -6   1       17.09       24.49      0.87 o 
   2  -6   1      148.72      139.19      2.04 o 
   3  -6   1       62.99       58.34      2.50 o 
   4  -6   1      123.40      114.15      1.41 o 
   5  -6   1        6.91        8.52      0.55 o 
   6  -6   1      339.90      336.71      4.67 o 
   7  -6   1       47.27       45.52      1.07 o 
   8  -6   1        4.21        5.15      0.80 o 
   9  -6   1        1.86        1.12      0.69 o 
  -6  -5   1        5.42        3.27      0.52 o 
  -5  -5   1        0.13        0.55      0.40 o 
  -4  -5   1       27.10       28.88      0.80 o 
  -3  -5   1      175.08      187.36      2.08 o 
  -2  -5   1       63.38       63.71      0.95 o 
  -1  -5   1        3.71        3.87      0.28 o 
   0  -5   1      142.04      134.28      2.13 o 
   1  -5   1       37.25       36.25      0.90 o 
   2  -5   1       18.07       19.16      0.89 o 
   3  -5   1       33.72       33.42      0.64 o 
   4  -5   1        7.49        7.52      0.43 o 
   5  -5   1        7.60        8.51      0.52 o 
   6  -5   1      332.95      336.33      3.45 o 
   7  -5   1       45.02       49.53      1.10 o 
   8  -5   1        1.33        3.16      0.82 o 
   9  -5   1        5.44        6.52      1.37 o 
  -7  -4   1        0.86        0.17      0.70 o 
  -6  -4   1       12.34       11.00      0.62 o 
  -5  -4   1       21.27       18.19      0.73 o 
  -4  -4   1        8.11        7.14      0.45 o 
  -3  -4   1       18.15       19.73      0.65 o 
  -2  -4   1       18.90       22.17      0.55 o 
  -1  -4   1       17.95       17.35      1.06 o 
   0  -4   1      435.02      432.18      4.83 o 
   1  -4   1      270.44      269.70      4.71 o 
   2  -4   1      121.06      126.28      1.76 o 
   3  -4   1       79.47       89.63      1.09 o 
   4  -4   1       22.60       23.19      0.62 o 
   5  -4   1      198.53      203.04      2.21 o 
   6  -4   1        9.54        6.89      0.53 o 
   7  -4   1        0.19       -0.06      0.41 o 
   8  -4   1        3.56        5.23      0.55 o 
   9  -4   1        2.43        3.72      0.75 o 
  -8  -3   1       10.19        9.79      1.22 o 
  -7  -3   1       13.07       12.05      0.72 o 
  -6  -3   1        5.40        6.44      0.52 o 
  -5  -3   1        2.40        1.29      0.37 o 
  -4  -3   1      172.85      187.45      2.04 o 
  -3  -3   1      260.71      261.64      2.71 o 
  -2  -3   1      467.34      502.53      4.56 o 
  -1  -3   1       18.94       12.75      0.37 o 
   0  -3   1      324.30      350.86      4.17 o 
   1  -3   1        2.58        2.93      0.28 o 
   2  -3   1       36.46       34.10      0.86 o 
   3  -3   1      667.12      715.87      6.35 o 
   4  -3   1      193.56      193.77      2.02 o 
   5  -3   1       86.54       87.21      1.22 o 
   6  -3   1       12.37       10.78      0.79 o 
   7  -3   1       35.58       34.26      0.92 o 
   8  -3   1        2.84        3.77      0.52 o 
   9  -3   1        1.13        2.43      0.83 o 
  -8  -2   1        1.01       -0.55      0.80 o 
  -7  -2   1        0.64        0.44      0.44 o 
  -6  -2   1       17.54       19.84      0.75 o 
  -5  -2   1        1.31        1.26      0.34 o 
  -4  -2   1      514.45      580.44      5.32 o 
  -3  -2   1      737.44      823.09      7.29 o 
  -2  -2   1      114.76      112.84      1.20 o 
  -1  -2   1     1256.02     1301.44     11.48 o 
   0  -2   1     1041.92     1022.05      7.67 o 
   1  -2   1        5.79        4.80      0.68 o 
   2  -2   1      143.97      132.43      1.32 o 
   3  -2   1      652.10      685.61      6.08 o 
   4  -2   1      281.76      298.39      3.39 o 
   5  -2   1       13.08       13.02      0.62 o 
   6  -2   1        4.70        4.04      0.53 o 
   7  -2   1       42.54       44.97      1.02 o 
   8  -2   1        4.99        4.65      0.53 o 
   9  -2   1        5.82        5.40      1.12 o 
  -8  -1   1        9.25       10.03      0.85 o 
  -7  -1   1       18.92       17.86      0.78 o 
  -6  -1   1        2.85        1.95      0.39 o 
  -5  -1   1        1.83        2.61      0.33 o 
  -4  -1   1       39.00       49.24      0.79 o 
  -3  -1   1        2.95        5.67      0.28 o 
  -2  -1   1       51.01       39.43      1.32 o 
  -1  -1   1     2781.32     2767.57     24.09 o 
   0  -1   1      336.68      309.18      3.42 o 
   1  -1   1      193.82      180.48      1.63 o 
   2  -1   1       89.37       70.97      1.09 o 
   3  -1   1      243.46      266.59      2.53 o 
   4  -1   1       93.49      115.13      1.64 o 
   5  -1   1       40.78       39.44      1.08 o 
   6  -1   1       67.14       63.75      1.12 o 
   7  -1   1        3.15        3.51      0.48 o 
   8  -1   1        5.41        5.85      0.57 o 
   9  -1   1        2.03        0.95      0.95 o 
  -9   0   1        0.06       -0.23      0.89 o 
  -8   0   1       11.93       12.84      0.90 o 
  -7   0   1      140.94      150.83      1.92 o 
  -6   0   1      108.65      120.04      1.57 o 
  -5   0   1        1.64        1.55      0.34 o 
  -4   0   1      368.63      381.85      3.61 o 
  -3   0   1       16.07       13.99      0.40 o 
  -2   0   1      321.43      365.60      3.26 o 
  -1   0   1      621.62      609.08      4.65 o 
   1   0   1       36.74       39.28      0.47 o 
   2   0   1      904.58      979.66     10.63 o 
   3   0   1     1800.50     2080.23     31.23 o 
   4   0   1     1318.19     1580.24     16.69 o 
   5   0   1       58.36       65.99      1.03 o 
   6   0   1        6.87        5.43      0.47 o 
   7   0   1       16.65       15.43      0.73 o 
   8   0   1        5.94        6.13      0.69 o 
   9   0   1        1.34        0.82      0.95 o 
  -9   1   1        0.46        0.41      1.18 o 
  -8   1   1        0.15        0.15      0.59 o 
  -7   1   1        1.83        1.90      0.45 o 
  -6   1   1        2.02        0.09      0.82 o 
  -5   1   1       90.99       90.47      1.21 o 
  -4   1   1       26.93       25.19      0.58 o 
  -3   1   1      151.57      170.85      1.70 o 
  -2   1   1     1052.19     1098.74      9.72 o 
  -1   1   1      252.92      248.23      2.20 o 
   0   1   1      516.15      519.78      3.97 o 
   1   1   1      620.89      659.43      4.93 o 
   2   1   1        0.82        1.10      0.24 o 
   3   1   1     1270.07     1531.20     13.32 o 
   4   1   1      153.69      183.46      1.94 o 
   5   1   1       23.41       18.83      0.67 o 
   6   1   1        1.34        0.79      0.38 o 
   7   1   1       48.66       41.62      1.01 o 
   8   1   1       10.65       11.30      0.83 o 
  -9   2   1       25.72       29.81      1.29 o 
  -8   2   1       66.02       67.48      1.64 o 
  -7   2   1       38.72       42.98      1.30 o 
  -6   2   1      120.73      119.11      2.78 o 
  -5   2   1        2.79        2.79      0.63 o 
  -4   2   1      239.68      265.71      3.21 o 
  -3   2   1      361.16      433.97      3.94 o 
  -2   2   1     1405.70     1369.79     12.04 o 
  -1   2   1     6859.14     6504.25     62.99 o 
   0   2   1      586.73      574.13      5.01 o 
   1   2   1      165.38      172.58      1.64 o 
   2   2   1        7.00       10.87      0.36 o 
   3   2   1       14.94       16.94      0.50 o 
   4   2   1        8.46        8.22      0.41 o 
   5   2   1       54.55       54.88      0.98 o 
   6   2   1       17.12       13.23      0.69 o 
   7   2   1       39.85       43.39      1.30 o 
   8   2   1       12.00        7.66      1.14 o 
  -9   3   1       11.60       11.41      0.95 o 
  -8   3   1       24.55       23.81      1.16 o 
  -7   3   1       18.30       19.87      0.81 o 
  -6   3   1      975.80      966.05      8.73 o 
  -5   3   1      167.38      168.21      1.88 o 
  -4   3   1        0.00       -0.22      0.24 o 
  -3   3   1       34.85       39.80      0.67 o 
  -2   3   1        2.36        0.95      0.24 o 
  -1   3   1       20.95       18.16      0.89 o 
   0   3   1      444.58      466.21      4.15 o 
   1   3   1      191.42      200.59      2.28 o 
   2   3   1      134.47      156.81      1.64 o 
   3   3   1      186.00      212.36      2.17 o 
   4   3   1       62.09       61.42      0.97 o 
   5   3   1        1.76        0.31      0.36 o 
   6   3   1        3.77        4.03      0.49 o 
   7   3   1        0.07       -0.18      0.64 o 
   8   3   1        0.31        2.00      0.91 o 
  -9   4   1        1.26        1.26      0.76 o 
  -8   4   1        6.93        6.81      0.80 o 
  -7   4   1      120.42      119.16      1.94 o 
  -6   4   1      391.23      373.12      3.74 o 
  -5   4   1      101.04      107.43      1.40 o 
  -4   4   1      214.42      219.18      2.25 o 
  -3   4   1        0.30       -0.34      0.23 o 
  -2   4   1       95.03      105.06      1.17 o 
  -1   4   1        7.67        4.99      0.26 o 
   0   4   1      103.61       98.67      1.66 o 
   1   4   1        9.46        7.12      0.38 o 
   2   4   1        2.98        3.51      0.29 o 
   3   4   1        1.68        1.29      0.29 o 
   4   4   1        0.00        0.11      0.42 o 
   5   4   1       18.79       21.50      0.88 o 
   6   4   1        0.54        0.73      0.54 o 
   7   4   1       20.90       23.00      1.93 o 
  -9   5   1        7.13        8.81      0.89 o 
  -8   5   1        0.05        0.46      0.62 o 
  -7   5   1        5.36        5.10      0.72 o 
  -6   5   1        0.01        0.09      0.58 o 
  -5   5   1       30.47       27.50      0.76 o 
  -4   5   1       18.86       18.03      0.59 o 
  -3   5   1       35.67       39.42      0.70 o 
  -2   5   1      329.29      347.27      3.25 o 
  -1   5   1      136.23      115.79      1.29 o 
   0   5   1       31.14       37.58      0.66 o 
   1   5   1      230.61      245.36      2.45 o 
   2   5   1       75.42       87.27      1.17 o 
   3   5   1       22.16       21.01      0.67 o 
   4   5   1       16.62       18.44      1.24 o 
   5   5   1      123.20      126.15      1.97 o 
   6   5   1        8.74        7.78      0.78 o 
   7   5   1        5.47        7.01      0.83 o 
  -9   6   1        7.19        7.32      1.27 o 
  -8   6   1        9.36       10.50      0.85 o 
  -7   6   1        1.36        1.00      0.65 o 
  -6   6   1       56.30       62.48      1.17 o 
  -5   6   1        0.39        0.07      0.43 o 
  -4   6   1       20.21       17.78      0.62 o 
  -3   6   1      379.48      386.66      4.92 o 
  -2   6   1      939.13      931.78      8.26 o 
  -1   6   1        1.97        3.00      0.29 o 
   0   6   1      117.81      121.46      1.93 o 
   1   6   1      277.43      272.54      2.75 o 
   2   6   1        0.58        0.23      0.67 o 
   3   6   1       18.25       17.83      0.70 o 
   4   6   1        2.97        1.66      0.43 o 
   5   6   1       51.26       47.17      1.67 o 
   6   6   1       41.60       42.15      1.45 o 
  -9   7   1       13.43       16.72      2.14 o 
  -8   7   1        4.28        5.98      0.75 o 
  -7   7   1        0.17        0.92      0.47 o 
  -6   7   1        1.98        2.23      0.47 o 
  -5   7   1        1.90        3.19      0.42 o 
  -4   7   1       34.84       30.98      0.76 o 
  -3   7   1       65.61       64.40      0.98 o 
  -2   7   1       11.30        9.70      0.49 o 
  -1   7   1        0.14        0.39      0.29 o 
   0   7   1        3.09        3.24      0.36 o 
   1   7   1       28.51       27.53      1.07 o 
   2   7   1        7.40        9.33      0.53 o 
   3   7   1        4.15        4.51      0.48 o 
   4   7   1       20.07       20.30      0.83 o 
   5   7   1       30.13       38.60      1.71 o 
  -8   8   1        2.93        3.12      1.18 o 
  -7   8   1        1.99        1.80      1.11 o 
  -6   8   1        0.78        2.13      1.05 o 
  -5   8   1        4.59        2.95      0.69 o 
  -4   8   1        0.23        0.80      0.60 o 
  -3   8   1      224.88      224.39      3.65 o 
  -2   8   1       11.25       15.27      0.98 o 
  -1   8   1       40.20       36.91      0.79 o 
   0   8   1        6.40        6.86      0.48 o 
   1   8   1       27.84       26.87      0.99 o 
   2   8   1        3.30        2.90      0.45 o 
   3   8   1        0.01        0.01      0.43 o 
   4   8   1        0.05       -0.04      0.74 o 
   5   8   1        8.93        7.00      0.87 o 
  -8   9   1        2.17        3.48      1.22 o 
  -7   9   1        0.93        1.55      1.21 o 
  -6   9   1       16.65       21.48      1.29 o 
  -5   9   1        0.72        1.37      0.71 o 
  -4   9   1       21.26       21.70      1.18 o 
  -3   9   1        9.23        7.16      0.77 o 
  -2   9   1       13.92       12.66      1.18 o 
  -1   9   1      133.08      136.57      2.35 o 
   0   9   1      158.55      166.95      2.64 o 
   1   9   1        0.66        0.75      1.41 o 
   2   9   1        1.85        0.48      0.59 o 
   3   9   1        0.78        0.30      0.62 o 
   4   9   1        5.29        3.75      1.20 o 
  -7  10   1       35.44       38.63      1.58 o 
  -6  10   1        9.30        8.80      0.98 o 
  -5  10   1       10.07       10.35      0.98 o 
  -4  10   1       21.34       22.05      1.23 o 
  -3  10   1        4.79        4.89      0.79 o 
  -2  10   1        0.61        0.27      0.66 o 
  -1  10   1        4.86        4.82      0.77 o 
   0  10   1        0.11        0.29      1.20 o 
   1  10   1        9.44        8.29      0.83 o 
   2  10   1        4.41        6.67      1.62 o 
   3  10   1        0.95        2.99      1.14 o 
  -6  11   1       24.34       24.93      1.47 o 
  -5  11   1        6.09        4.08      1.62 o 
  -4  11   1        0.32        0.01      0.76 o 
  -3  11   1        0.90        0.76      1.51 o 
  -2  11   1        9.59       10.59      0.98 o 
  -1  11   1        1.77        1.57      0.78 o 
   0  11   1        5.21        6.47      0.87 o 
   1  11   1        0.37       -0.10      0.71 o 
  -4  12   1        1.18        1.26      1.31 o 
  -3  12   1        5.32        3.28      0.93 o 
  -2  12   1       16.96       17.07      1.22 o 
  -1  12   1        0.04       -0.63      0.79 o 
   0 -12   2        3.97        4.96      1.00 o 
   1 -12   2       12.82       14.59      2.43 o 
   2 -12   2        0.04       -0.23      1.21 o 
   3 -12   2        4.45        5.94      0.97 o 
   4 -12   2        4.71        4.00      0.95 o 
   5 -12   2        0.76        0.04      1.50 o 
  -1 -11   2        4.65        3.60      0.84 o 
   0 -11   2        9.55        9.47      0.95 o 
   1 -11   2        3.26        2.79      1.09 o 
   2 -11   2        0.36       -0.13      0.73 o 
   3 -11   2       14.90       17.88      1.13 o 
   4 -11   2        0.04       -0.29      0.74 o 
   5 -11   2        3.70        2.55      0.87 o 
   6 -11   2       34.63       33.46      1.56 o 
  -3 -10   2        0.52        0.81      1.51 o 
  -2 -10   2        6.97        8.52      0.88 o 
  -1 -10   2       16.37       17.29      1.56 o 
   0 -10   2       16.24       16.37      1.04 o 
   1 -10   2        0.13        0.08      0.63 o 
   2 -10   2       12.28       12.73      0.94 o 
   3 -10   2       22.56       19.30      2.17 o 
   4 -10   2        3.65        3.18      0.77 o 
   5 -10   2       11.74       14.22      1.06 o 
   6 -10   2       11.05       11.58      1.05 o 
   7 -10   2        0.11        0.82      0.84 o 
  -4  -9   2        2.71        4.94      1.17 o 
  -3  -9   2        3.57        3.70      0.72 o 
  -2  -9   2       18.66       17.72      2.60 o 
  -1  -9   2       52.40       48.30      1.49 o 
   0  -9   2       17.05       17.31      1.48 o 
   1  -9   2        5.66        4.19      1.01 o 
   2  -9   2        1.96        1.20      0.62 o 
   3  -9   2        6.05        5.61      0.74 o 
   4  -9   2        2.10        2.13      0.70 o 
   5  -9   2       23.56       22.65      1.25 o 
   6  -9   2        7.51        7.19      1.34 o 
   7  -9   2        4.68        6.54      1.60 o 
   8  -9   2       26.86       32.18      1.53 o 
  -5  -8   2        5.05        6.04      0.77 o 
  -4  -8   2        8.10       10.71      1.64 o 
  -3  -8   2        3.52        3.83      0.49 o 
  -2  -8   2       13.11       13.23      0.68 o 
  -1  -8   2       76.12       79.78      1.68 o 
   0  -8   2      313.78      298.54      3.93 o 
   1  -8   2       68.84       61.96      1.48 o 
   2  -8   2       80.07       88.33      1.77 o 
   3  -8   2       37.59       40.48      1.27 o 
   4  -8   2      119.57      121.65      2.17 o 
   5  -8   2        2.24        3.37      0.72 o 
   6  -8   2       93.62       81.32      1.86 o 
   7  -8   2        8.18        7.56      0.87 o 
   8  -8   2       19.96       24.03      2.99 o 
  -6  -7   2       20.16       27.78      3.86 o 
  -5  -7   2        1.94        2.31      0.51 o 
  -4  -7   2        0.21        0.61      0.47 o 
  -3  -7   2       21.00       19.68      0.75 o 
  -2  -7   2        1.20        1.37      0.61 o 
  -1  -7   2       23.66       20.77      0.79 o 
   0  -7   2        0.11       -0.11      0.61 o 
   1  -7   2       26.81       32.97      1.87 o 
   2  -7   2       97.09      101.51      1.78 o 
   3  -7   2       18.95       19.54      0.98 o 
   4  -7   2        0.58        1.62      0.57 o 
   5  -7   2      373.42      375.86      4.07 o 
   6  -7   2      256.89      267.20      5.87 o 
   7  -7   2        6.35        6.62      0.58 o 
   8  -7   2        0.17        0.68      0.50 o 
   9  -7   2        0.42        0.17      0.67 o 
  -6  -6   2        3.35        1.62      0.52 o 
  -5  -6   2        1.88        1.36      0.80 o 
  -4  -6   2        7.58        7.73      0.53 o 
  -3  -6   2       21.55       23.22      0.73 o 
  -2  -6   2      300.43      308.37      3.09 o 
  -1  -6   2      392.75      379.98      3.62 o 
   0  -6   2      127.55      116.87      1.33 o 
   1  -6   2      210.34      227.60      2.95 o 
   2  -6   2       96.92      100.95      1.67 o 
   3  -6   2       26.16       25.20      0.76 o 
   4  -6   2        1.21        1.07      0.29 o 
   5  -6   2       78.42       73.29      1.27 o 
   6  -6   2       18.31       16.01      1.71 o 
   7  -6   2       17.16       16.87      1.48 o 
   8  -6   2       37.76       41.06      1.90 o 
   9  -6   2        0.31        1.57      1.27 o 
  -7  -5   2        9.09        8.23      1.18 o 
  -6  -5   2       20.07       19.21      0.86 o 
  -5  -5   2        6.19        8.72      0.56 o 
  -4  -5   2      157.44      158.35      1.91 o 
  -3  -5   2      128.84      127.03      1.56 o 
  -2  -5   2        7.80        6.00      0.37 o 
  -1  -5   2       44.77       39.49      2.20 o 
   0  -5   2      820.33      844.79      7.45 o 
   1  -5   2      642.05      690.23      8.78 o 
   2  -5   2       84.32       96.27      1.53 o 
   3  -5   2       18.26       24.23      0.54 o 
   4  -5   2       21.16       21.16      0.60 o 
   5  -5   2      211.09      204.36      2.24 o 
   6  -5   2        3.94        2.66      1.17 o 
   7  -5   2        7.02        8.03      0.58 o 
   8  -5   2       12.17       13.54      1.41 o 
   9  -5   2        3.12        5.47      0.98 o 
  -7  -4   2        9.17       10.66      0.88 o 
  -6  -4   2        0.64        0.00      0.42 o 
  -5  -4   2       24.36       24.09      0.77 o 
  -4  -4   2      118.51      128.30      1.60 o 
  -3  -4   2       41.58       50.15      0.84 o 
  -2  -4   2       88.68       93.95      1.15 o 
  -1  -4   2      271.31      274.81      3.58 o 
   0  -4   2        0.94        4.38      0.30 o 
   1  -4   2      436.44      436.00      4.93 o 
   2  -4   2       22.40       21.34      0.80 o 
   3  -4   2       29.97       34.05      1.25 o 
   4  -4   2        7.46        9.01      0.43 o 
   5  -4   2      138.16      131.10      1.61 o 
   6  -4   2       19.17       13.56      1.04 o 
   7  -4   2       25.37       25.31      0.88 o 
   8  -4   2        3.36        4.45      0.53 o 
   9  -4   2        0.07        1.31      1.54 o 
  -8  -3   2        6.83        6.56      1.14 o 
  -7  -3   2        0.97        1.28      0.63 o 
  -6  -3   2       19.13       19.74      0.77 o 
  -5  -3   2        2.47        1.58      0.37 o 
  -4  -3   2       10.84        9.37      0.49 o 
  -3  -3   2       61.32       80.74      1.05 o 
  -2  -3   2        5.28       10.75      0.43 o 
  -1  -3   2      326.83      333.30      3.69 o 
   0  -3   2     8668.21     8586.84     66.05 o 
   1  -3   2      520.41      527.56      5.79 o 
   2  -3   2      707.85      678.42      5.97 o 
   3  -3   2      191.09      208.42      2.07 o 
   4  -3   2      122.98      140.57      1.58 o 
   5  -3   2      273.84      283.82      2.87 o 
   6  -3   2        0.46       -0.26      0.38 o 
   7  -3   2       51.07       52.29      1.12 o 
   8  -3   2        0.81        1.05      0.91 o 
   9  -3   2        0.04       -0.46      0.89 o 
  -8  -2   2        0.08       -0.06      1.30 o 
  -7  -2   2        3.49        3.26      0.65 o 
  -6  -2   2       45.44       46.89      0.98 o 
  -5  -2   2       52.08       56.45      1.14 o 
  -4  -2   2      169.65      187.34      1.99 o 
  -3  -2   2      249.98      275.88      2.65 o 
  -2  -2   2      602.28      686.19      6.05 o 
  -1  -2   2     1911.72     1886.49     23.54 o 
   0  -2   2    22037.68    20927.85    161.68 o 
   1  -2   2      435.80      451.68      3.42 o 
   2  -2   2        0.02        0.06      0.16 o 
   3  -2   2       19.24       21.60      0.52 o 
   4  -2   2       39.56       47.10      0.86 o 
   5  -2   2        0.03       -0.44      0.29 o 
   6  -2   2       30.70       29.23      0.83 o 
   7  -2   2       21.50       19.28      1.29 o 
   8  -2   2        0.14        0.66      0.45 o 
   9  -2   2       20.72       17.53      1.56 o 
  -8  -1   2        0.08       -0.36      0.65 o 
  -7  -1   2        8.00        7.35      0.74 o 
  -6  -1   2        4.66        4.16      0.43 o 
  -5  -1   2      141.45      144.36      1.69 o 
  -4  -1   2      109.81      132.87      1.48 o 
  -3  -1   2       24.33       29.27      0.55 o 
  -2  -1   2        8.14        8.58      0.61 o 
  -1  -1   2      899.75      889.94      6.86 o 
   0  -1   2      772.48      782.73      6.27 o 
   1  -1   2     1853.20     1734.76     19.61 o 
   2  -1   2     1474.57     1579.27     13.92 o 
   3  -1   2      162.92      170.23      1.73 o 
   4  -1   2        0.89        1.38      0.41 o 
   5  -1   2        8.88        7.12      0.42 o 
   6  -1   2        9.84        6.59      0.49 o 
   7  -1   2        5.44        6.41      0.53 o 
   8  -1   2       29.22       29.12      2.16 o 
   9  -1   2        5.97        5.29      1.12 o 
  -9   0   2       20.31       24.65      1.30 o 
  -8   0   2        0.01       -0.66      0.59 o 
  -7   0   2       59.04       64.00      1.52 o 
  -6   0   2       22.25       17.72      2.07 o 
  -5   0   2       56.12       56.19      1.32 o 
  -4   0   2       25.94       25.55      0.55 o 
  -3   0   2      284.93      320.59      5.48 o 
  -2   0   2      172.05      181.53      1.50 o 
  -1   0   2        0.09        0.07      0.16 o 
   0   0   2       29.33       32.94      0.38 o 
   1   0   2      565.80      617.28     12.08 o 
   2   0   2      719.08      735.38      6.44 o 
   3   0   2      422.56      467.35      4.24 o 
   4   0   2      100.93      130.41      1.48 o 
   5   0   2      154.94      158.12      2.02 o 
   6   0   2       62.03       65.01      1.12 o 
   7   0   2       59.24       54.59      1.14 o 
   8   0   2        3.61        2.61      0.63 o 
  -9   1   2       26.46       30.88      1.34 o 
  -8   1   2        4.40        3.55      0.85 o 
  -7   1   2      159.16      162.99      2.57 o 
  -6   1   2      169.40      164.82      2.08 o 
  -5   1   2       18.31       15.60      0.75 o 
  -4   1   2       43.98       46.13      0.72 o 
  -3   1   2        0.26        0.63      0.21 o 
  -2   1   2     1586.97     1634.66     12.46 o 
  -1   1   2      288.17      274.19      2.47 o 
   0   1   2      163.84      182.15      2.13 o 
   1   1   2      587.62      651.30      6.83 o 
   2   1   2        3.11        4.18      0.45 o 
   3   1   2       65.19       53.88      0.76 o 
   4   1   2        8.03       12.56      0.50 o 
   5   1   2       34.65       32.16      0.84 o 
   6   1   2        0.41        1.78      0.41 o 
   7   1   2       91.74       87.14      1.80 o 
   8   1   2        0.01        0.02      0.78 o 
  -9   2   2        1.91        1.42      0.73 o 
  -8   2   2       29.00       30.65      1.59 o 
  -7   2   2       25.13       23.09      1.10 o 
  -6   2   2       73.42       72.73      2.03 o 
  -5   2   2      127.71      119.71      1.45 o 
  -4   2   2       67.07       77.75      1.32 o 
  -3   2   2        1.31        0.06      0.41 o 
  -2   2   2        0.04        0.54      0.17 o 
  -1   2   2     3827.56     3789.08     37.88 o 
   0   2   2     1627.08     1596.97     14.06 o 
   1   2   2      336.46      371.92      3.35 o 
   2   2   2       27.48       26.60      0.50 o 
   3   2   2      116.51      116.94      1.33 o 
   4   2   2       13.40       13.57      0.53 o 
   5   2   2        6.49        4.44      0.41 o 
   6   2   2       85.15       73.80      1.46 o 
   7   2   2       49.74       45.62      1.36 o 
   8   2   2       18.13       19.56      1.11 o 
  -9   3   2        8.82       10.33      1.12 o 
  -8   3   2        0.57        0.76      0.63 o 
  -7   3   2       79.87       71.71      3.88 o 
  -6   3   2     1009.21      992.39      8.94 o 
  -5   3   2      197.02      206.89      2.20 o 
  -4   3   2      218.21      227.74      2.29 o 
  -3   3   2      440.01      472.57      4.30 o 
  -2   3   2      336.65      345.45      6.35 o 
  -1   3   2      125.85      127.35      1.31 o 
   0   3   2      334.91      363.80      3.31 o 
   1   3   2      797.46      849.41      7.46 o 
   2   3   2     1068.30     1131.02      9.90 o 
   3   3   2       16.67       18.50      0.64 o 
   4   3   2       20.49       20.47      0.65 o 
   5   3   2        8.48       10.08      0.97 o 
   6   3   2        1.61        1.20      0.54 o 
   7   3   2        0.19        0.43      0.59 o 
   8   3   2        1.54        1.90      0.68 o 
  -9   4   2        0.25        0.39      1.13 o 
  -8   4   2       31.00       32.08      1.24 o 
  -7   4   2       17.82       16.82      0.94 o 
  -6   4   2      211.28      205.41      2.31 o 
  -5   4   2       26.25       26.42      0.73 o 
  -4   4   2       27.42       26.26      0.72 o 
  -3   4   2     1619.56     1757.41     15.24 o 
  -2   4   2      172.77      175.95      2.81 o 
  -1   4   2       21.57       24.64      0.65 o 
   0   4   2      172.52      190.94      1.91 o 
   1   4   2       35.41       39.12      0.67 o 
   2   4   2       54.19       49.93      1.35 o 
   3   4   2        4.21        7.05      0.41 o 
   4   4   2        1.50        2.48      0.37 o 
   5   4   2        0.35        0.29      0.40 o 
   6   4   2        9.29        9.25      0.79 o 
   7   4   2       10.04       11.20      0.90 o 
  -9   5   2        0.17        1.64      0.80 o 
  -8   5   2       40.26       40.28      1.37 o 
  -7   5   2       48.96       54.25      1.13 o 
  -6   5   2      120.95      126.47      1.68 o 
  -5   5   2       47.28       43.93      0.91 o 
  -4   5   2        0.68        0.53      0.29 o 
  -3   5   2       27.31       31.89      0.65 o 
  -2   5   2       22.55       26.74      0.81 o 
  -1   5   2       20.77       13.58      0.48 o 
   0   5   2       80.89       84.45      1.55 o 
   1   5   2        8.88        7.99      0.43 o 
   2   5   2       79.92       77.17      1.10 o 
   3   5   2        1.24        0.82      0.47 o 
   4   5   2        6.18        5.93      0.47 o 
   5   5   2       28.86       28.07      1.17 o 
   6   5   2       25.73       26.26      1.22 o 
   7   5   2        9.39        9.19      0.91 o 
  -9   6   2        0.81        1.05      1.05 o 
  -8   6   2        1.48        1.76      1.13 o 
  -7   6   2       28.04       27.97      2.03 o 
  -6   6   2      166.09      161.87      1.99 o 
  -5   6   2        0.87        1.19      0.38 o 
  -4   6   2        0.15        0.68      0.31 o 
  -3   6   2        4.32        3.07      0.32 o 
  -2   6   2        4.31        2.35      0.33 o 
  -1   6   2      131.98      134.80      1.54 o 
   0   6   2       34.32       35.96      0.73 o 
   1   6   2        1.58        2.71      0.40 o 
   2   6   2       13.86       13.85      0.78 o 
   3   6   2       16.98       17.22      0.88 o 
   4   6   2       86.13       91.49      1.42 o 
   5   6   2       28.74       30.27      1.58 o 
   6   6   2        5.85        4.40      0.79 o 
  -9   7   2        3.20        3.55      0.81 o 
  -8   7   2        4.94        4.17      0.73 o 
  -7   7   2        1.16        1.04      0.48 o 
  -6   7   2       32.08       31.21      0.90 o 
  -5   7   2        4.44        4.90      0.47 o 
  -4   7   2       70.24       60.18      1.04 o 
  -3   7   2       26.22       29.84      0.71 o 
  -2   7   2        0.11        0.26      0.28 o 
  -1   7   2        2.83        2.65      0.35 o 
   0   7   2       11.53       11.94      0.60 o 
   1   7   2       21.67       27.17      0.78 o 
   2   7   2        0.53       -0.13      0.37 o 
   3   7   2        0.20       -0.31      0.40 o 
   4   7   2       75.52       75.41      1.72 o 
   5   7   2        3.53        4.16      0.76 o 
  -8   8   2        6.48        8.63      1.39 o 
  -7   8   2        1.92        2.52      0.52 o 
  -6   8   2        0.00        0.38      0.43 o 
  -5   8   2        4.32        3.43      0.46 o 
  -4   8   2        1.36        0.84      0.37 o 
  -3   8   2        0.61        0.56      0.33 o 
  -2   8   2       27.30       26.36      0.92 o 
  -1   8   2      147.58      149.34      1.79 o 
   0   8   2        4.34        3.73      0.44 o 
   1   8   2        0.30        0.04      0.40 o 
   2   8   2       15.52       13.27      0.73 o 
   3   8   2        2.40        1.76      0.48 o 
   4   8   2       43.22       40.13      1.43 o 
  -8   9   2       61.60       68.92      2.70 o 
  -7   9   2        0.05        0.50      0.74 o 
  -6   9   2       14.39       13.76      1.00 o 
  -5   9   2        9.73        9.36      0.89 o 
  -4   9   2       12.16       11.07      0.89 o 
  -3   9   2        1.61        0.47      0.81 o 
  -2   9   2        2.70        3.35      0.68 o 
  -1   9   2      105.48      110.32      3.50 o 
   0   9   2       49.54       53.16      1.89 o 
   1   9   2       28.21       29.35      1.40 o 
   2   9   2        4.81        3.86      0.67 o 
   3   9   2        0.60        0.51      0.97 o 
  -7  10   2        9.14       10.54      1.08 o 
  -6  10   2       10.24       11.62      2.41 o 
  -5  10   2        0.89        0.46      1.34 o 
  -4  10   2        1.14        0.28      1.20 o 
  -3  10   2        8.56        8.40      0.88 o 
  -2  10   2        4.72        4.17      0.76 o 
  -1  10   2       16.45       18.56      1.15 o 
   0  10   2        0.82        1.42      0.77 o 
   1  10   2        2.45        3.70      0.72 o 
   2  10   2        0.49        0.94      0.66 o 
  -6  11   2       11.24        9.40      1.08 o 
  -5  11   2       12.17       12.22      1.09 o 
  -4  11   2        1.83        2.56      0.83 o 
  -3  11   2        0.12       -0.22      1.54 o 
  -2  11   2        5.08        6.07      0.90 o 
  -1  11   2       24.22       24.31      1.30 o 
   0  11   2        1.56        0.92      0.76 o 
   1  11   2        0.36        0.56      0.73 o 
  -3  12   2        0.66       -0.60      1.82 o 
  -2  12   2        9.13        6.15      0.97 o 
   0 -12   3        1.50        2.41      0.90 o 
   1 -12   3        2.32        3.66      0.92 o 
   2 -12   3       11.86       16.72      2.33 o 
   3 -12   3        1.21        1.02      0.86 o 
   4 -12   3        1.97        1.39      0.89 o 
   5 -12   3        4.29        2.64      2.17 o 
  -2 -11   3        5.53        6.22      1.44 o 
  -1 -11   3        0.44       -0.62      0.73 o 
   0 -11   3       25.75       21.72      1.23 o 
   1 -11   3        4.39        3.22      0.82 o 
   2 -11   3       14.04       12.06      1.02 o 
   3 -11   3       12.91       11.40      1.00 o 
   4 -11   3        0.95       -0.03      0.75 o 
   5 -11   3        1.04        0.15      0.81 o 
   6 -11   3       13.40       13.75      1.17 o 
  -3 -10   3        0.10        0.33      0.74 o 
  -2 -10   3        4.02        3.92      0.79 o 
  -1 -10   3       37.05       34.04      1.33 o 
   0 -10   3       45.57       38.09      1.34 o 
   1 -10   3       10.37        6.62      0.83 o 
   2 -10   3        0.62        0.05      0.66 o 
   3 -10   3       10.02       11.17      0.93 o 
   4 -10   3       11.84       11.25      0.96 o 
   5 -10   3        6.99        6.19      0.89 o 
   6 -10   3       30.73       30.29      1.43 o 
   7 -10   3        0.03       -0.33      0.83 o 
  -4  -9   3        5.09        7.71      0.89 o 
  -3  -9   3        0.25        0.28      0.65 o 
  -2  -9   3        0.05       -0.50      0.60 o 
  -1  -9   3        6.19        4.21      0.84 o 
   0  -9   3        9.34        6.62      0.74 o 
   1  -9   3        0.20        0.23      0.60 o 
   2  -9   3       22.90       23.76      1.12 o 
   3  -9   3        7.19        6.82      0.77 o 
   4  -9   3       13.92       13.48      1.41 o 
   5  -9   3       10.94        9.08      0.91 o 
   6  -9   3       23.60       25.17      1.65 o 
   7  -9   3       13.08       14.53      1.07 o 
   8  -9   3        2.42        4.34      0.89 o 
  -5  -8   3        5.20        7.51      0.64 o 
  -4  -8   3       16.69       21.81      0.85 o 
  -3  -8   3       25.02       29.69      1.12 o 
  -2  -8   3        8.00        8.28      0.76 o 
  -1  -8   3        6.04        7.24      0.71 o 
   0  -8   3       44.72       39.92      1.25 o 
   1  -8   3       28.71       29.73      1.14 o 
   2  -8   3        7.97        8.81      0.74 o 
   3  -8   3        3.68        4.70      0.66 o 
   4  -8   3      154.19      154.63      3.46 o 
   5  -8   3       38.37       34.14      1.82 o 
   6  -8   3       36.08       38.03      1.41 o 
   7  -8   3       14.13       14.10      0.99 o 
   8  -8   3        2.51        3.55      0.80 o 
  -6  -7   3        0.67        1.65      1.01 o 
  -5  -7   3        0.34        1.02      0.81 o 
  -4  -7   3       12.15       13.70      0.78 o 
  -3  -7   3       97.10       96.06      1.71 o 
  -2  -7   3      182.45      180.26      2.07 o 
  -1  -7   3      303.84      308.45      3.09 o 
   0  -7   3      265.66      278.85      3.62 o 
   1  -7   3       41.03       37.91      2.15 o 
   2  -7   3       71.99       71.91      1.48 o 
   3  -7   3       57.69       59.13      1.37 o 
   4  -7   3      144.55      151.49      1.78 o 
   5  -7   3       34.18       35.56      1.34 o 
   6  -7   3       23.14       22.34      1.73 o 
   7  -7   3        0.07        0.59      0.46 o 
   8  -7   3        4.11        4.06      0.70 o 
  -6  -6   3        2.27        1.86      0.53 o 
  -5  -6   3        0.00        0.16      0.42 o 
  -4  -6   3       22.64       21.15      0.77 o 
  -3  -6   3       12.75       13.66      0.62 o 
  -2  -6   3        0.00        0.08      0.32 o 
  -1  -6   3        0.01        0.31      0.27 o 
   0  -6   3       99.60       89.02      2.06 o 
   1  -6   3      245.25      259.01      3.30 o 
   2  -6   3      124.55      136.59      2.05 o 
   3  -6   3      159.82      144.65      2.26 o 
   4  -6   3        9.84        7.25      0.64 o 
   5  -6   3       47.05       41.22      0.92 o 
   6  -6   3        6.52        4.51      0.85 o 
   7  -6   3        0.03       -0.22      0.56 o 
   8  -6   3        1.34        2.90      0.72 o 
   9  -6   3        1.64        3.38      1.00 o 
  -7  -5   3        1.90        1.38      0.68 o 
  -6  -5   3       41.72       41.64      1.05 o 
  -5  -5   3       25.52       26.38      0.84 o 
  -4  -5   3      138.14      139.81      1.75 o 
  -3  -5   3      294.51      291.34      3.92 o 
  -2  -5   3       27.90       22.33      0.62 o 
  -1  -5   3        1.66        1.50      0.35 o 
   0  -5   3      439.66      482.74      4.39 o 
   1  -5   3      225.58      260.21      3.22 o 
   2  -5   3        0.25       -0.07      0.34 o 
   3  -5   3      225.61      212.97      2.16 o 
   4  -5   3        1.70        2.35      0.31 o 
   5  -5   3       26.40       25.06      0.77 o 
   6  -5   3        2.90        2.78      0.44 o 
   7  -5   3        3.88        3.59      0.49 o 
   8  -5   3       38.31       41.25      1.08 o 
   9  -5   3        9.91       16.63      1.18 o 
  -7  -4   3        4.46        4.69      0.76 o 
  -6  -4   3        0.96        1.17      0.44 o 
  -5  -4   3        9.71        8.10      0.52 o 
  -4  -4   3       59.99       64.77      1.06 o 
  -3  -4   3        6.34        4.53      0.35 o 
  -2  -4   3      247.96      237.66      2.37 o 
  -1  -4   3     1111.99     1159.82     10.12 o 
   0  -4   3     2087.51     2225.83     22.23 o 
   1  -4   3       41.54       43.38      0.88 o 
   2  -4   3      108.65       99.66      1.44 o 
   3  -4   3      219.24      215.07      2.16 o 
   4  -4   3        7.82        7.91      0.42 o 
   5  -4   3        2.09        2.16      0.63 o 
   6  -4   3        0.42       -0.18      0.37 o 
   7  -4   3       70.53       73.90      1.30 o 
   8  -4   3        3.62        4.49      0.53 o 
   9  -4   3        0.02        0.07      1.32 o 
  -8  -3   3       10.98        9.19      0.91 o 
  -7  -3   3       44.91       42.54      1.59 o 
  -6  -3   3       15.58       15.30      0.72 o 
  -5  -3   3       12.39       11.91      0.57 o 
  -4  -3   3        2.61        1.38      0.31 o 
  -3  -3   3       18.87       12.30      0.48 o 
  -2  -3   3        1.03        3.39      0.33 o 
  -1  -3   3      277.14      293.20      2.73 o 
   0  -3   3      596.34      620.66      5.46 o 
   1  -3   3       36.96       47.10      0.55 o 
   2  -3   3       37.80       40.11      0.80 o 
   3  -3   3     1051.74     1114.53     14.28 o 
   4  -3   3      428.36      470.21      4.36 o 
   5  -3   3       15.26       13.29      0.60 o 
   6  -3   3        0.11       -0.36      0.35 o 
   7  -3   3       78.79       77.73      1.32 o 
   8  -3   3        3.23        3.91      0.67 o 
   9  -3   3        2.59        1.86      0.95 o 
  -8  -2   3        7.88        8.06      1.09 o 
  -7  -2   3       13.86       14.60      0.91 o 
  -6  -2   3       27.32       30.24      0.82 o 
  -5  -2   3        6.54        5.68      0.41 o 
  -4  -2   3       27.43       26.20      0.62 o 
  -3  -2   3        0.14        0.39      0.21 o 
  -2  -2   3      181.34      185.01      2.44 o 
  -1  -2   3     1924.07     1736.94     15.19 o 
   0  -2   3        2.55        1.89      0.17 o 
   1  -2   3       13.65        9.77      0.43 o 
   2  -2   3      170.35      189.16      1.84 o 
   3  -2   3      336.77      365.65      3.39 o 
   4  -2   3       75.81       97.27      1.20 o 
   5  -2   3        6.93        7.52      0.42 o 
   6  -2   3        4.83        3.82      0.44 o 
   7  -2   3       33.80       32.05      0.92 o 
   8  -2   3        6.86        7.49      0.86 o 
   9  -2   3        3.62        4.68      0.99 o 
  -8  -1   3        0.12       -0.90      0.60 o 
  -7  -1   3       13.28       13.32      0.91 o 
  -6  -1   3       33.07       32.25      0.80 o 
  -5  -1   3       29.19       29.90      0.69 o 
  -4  -1   3        7.82       13.34      0.47 o 
  -3  -1   3      103.16      111.86      1.22 o 
  -2  -1   3      522.92      503.91      6.38 o 
  -1  -1   3     3057.47     3049.90     26.55 o 
   0  -1   3        9.64       14.01      0.96 o 
   1  -1   3       12.53       11.43      1.19 o 
   2  -1   3       49.24       48.80      0.81 o 
   3  -1   3      864.04     1012.66      8.86 o 
   4  -1   3      133.28      154.54      1.68 o 
   5  -1   3        1.38        1.79      0.33 o 
   6  -1   3      345.18      326.22      3.38 o 
   7  -1   3      262.76      242.20      2.71 o 
   8  -1   3        3.38        4.37      0.95 o 
   9  -1   3        0.93        1.56      0.86 o 
  -9   0   3        9.15       10.19      0.97 o 
  -8   0   3        0.19        0.42      1.04 o 
  -7   0   3        0.36        0.16      0.64 o 
  -6   0   3      167.12      164.35      3.14 o 
  -5   0   3       61.37       55.78      0.87 o 
  -4   0   3      178.55      189.58      2.40 o 
  -3   0   3      755.19      800.13      7.02 o 
  -2   0   3      158.29      147.81      1.81 o 
  -1   0   3     9336.95     8914.44     71.94 o 
   0   0   3     1262.52     1246.47     16.01 o 
   1   0   3       21.06       21.32      0.72 o 
   2   0   3        8.79        5.39      0.33 o 
   3   0   3        0.17       -0.09      0.21 o 
   4   0   3       25.45       25.99      0.59 o 
   5   0   3      165.52      174.37      2.56 o 
   6   0   3        0.69        0.26      0.38 o 
   7   0   3        8.75       11.01      1.14 o 
   8   0   3        2.91        1.49      0.57 o 
  -9   1   3        8.74        7.61      0.89 o 
  -8   1   3       32.45       32.64      1.29 o 
  -7   1   3       64.35       68.09      1.70 o 
  -6   1   3     1077.21     1077.95      9.64 o 
  -5   1   3       79.07       77.69      1.78 o 
  -4   1   3        0.02        0.49      0.19 o 
  -3   1   3      158.60      172.32      2.16 o 
  -2   1   3      515.77      539.27      9.31 o 
  -1   1   3     3596.81     3594.50     31.25 o 
   0   1   3     1754.12     1788.28     15.72 o 
   1   1   3      118.45      112.97      3.11 o 
   2   1   3       74.23       59.94      1.43 o 
   3   1   3        3.72        2.60      0.23 o 
   4   1   3        7.22        7.05      0.41 o 
   5   1   3       84.69       72.32      1.13 o 
   6   1   3        1.78        1.04      0.41 o 
   7   1   3       26.10       23.71      1.10 o 
   8   1   3        7.64        6.24      0.75 o 
  -9   2   3        0.11        0.10      0.85 o 
  -8   2   3        2.04        2.86      0.71 o 
  -7   2   3      388.35      390.21      4.91 o 
  -6   2   3      521.50      512.27      4.85 o 
  -5   2   3      137.91      144.84      1.74 o 
  -4   2   3        9.25        4.91      0.29 o 
  -3   2   3       71.10       86.36      1.02 o 
  -2   2   3       43.70       32.50      0.66 o 
  -1   2   3      288.52      262.95      3.08 o 
   0   2   3      220.43      226.90      2.61 o 
   1   2   3      355.00      367.19      3.33 o 
   2   2   3      556.49      630.36      5.62 o 
   3   2   3       16.19       19.13      0.49 o 
   4   2   3      169.26      181.35      2.54 o 
   5   2   3      209.00      212.99      3.39 o 
   6   2   3       12.18        9.94      0.75 o 
   7   2   3       42.97       43.84      1.37 o 
   8   2   3       10.35       10.90      0.92 o 
  -9   3   3        0.01        0.23      0.72 o 
  -8   3   3        2.75        1.43      0.67 o 
  -7   3   3        0.21        0.13      0.76 o 
  -6   3   3       17.06       17.76      1.28 o 
  -5   3   3        1.26        0.78      0.30 o 
  -4   3   3      239.94      233.56      2.35 o 
  -3   3   3     1293.49     1365.91     11.89 o 
  -2   3   3     3885.86     4016.68     36.15 o 
  -1   3   3        2.48        0.84      0.21 o 
   0   3   3       85.13       79.67      0.94 o 
   1   3   3      592.94      641.78      5.72 o 
   2   3   3        7.87        7.83      0.37 o 
   3   3   3        6.99        4.45      0.33 o 
   4   3   3       10.86        9.05      0.50 o 
   5   3   3      171.68      163.34      4.03 o 
   6   3   3       38.26       38.52      1.28 o 
   7   3   3        0.32        0.93      0.60 o 
  -9   4   3       10.15        8.83      1.72 o 
  -8   4   3        0.36       -0.27      0.62 o 
  -7   4   3        2.93        2.36      0.62 o 
  -6   4   3       18.74       21.07      0.77 o 
  -5   4   3        3.43        3.84      0.38 o 
  -4   4   3        2.98        5.58      0.36 o 
  -3   4   3      519.50      572.54      5.23 o 
  -2   4   3      155.53      178.91      3.10 o 
  -1   4   3        3.27        3.20      0.48 o 
   0   4   3        0.28        1.20      0.24 o 
   1   4   3      337.20      356.36      4.84 o 
   2   4   3        3.63        6.14      0.34 o 
   3   4   3        0.00        0.12      0.27 o 
   4   4   3        0.00        0.45      0.34 o 
   5   4   3       33.59       34.46      1.23 o 
   6   4   3       25.23       24.85      1.16 o 
   7   4   3       13.14       14.28      2.38 o 
  -9   5   3        5.24        5.05      1.01 o 
  -8   5   3       32.01       28.13      1.23 o 
  -7   5   3        1.53        0.72      0.56 o 
  -6   5   3       26.65       31.83      1.18 o 
  -5   5   3       22.26       18.61      0.71 o 
  -4   5   3        1.05        1.34      0.40 o 
  -3   5   3       16.30       14.59      0.53 o 
  -2   5   3       18.49       22.48      0.58 o 
  -1   5   3        2.83        3.55      0.30 o 
   0   5   3      377.35      411.62      3.86 o 
   1   5   3      600.79      639.40      5.82 o 
   2   5   3        3.38        3.30      0.34 o 
   3   5   3       14.71       13.57      0.63 o 
   4   5   3      106.06      110.24      3.18 o 
   5   5   3        5.31        5.40      0.72 o 
   6   5   3       25.10       24.56      1.22 o 
  -9   6   3       18.58       22.49      1.24 o 
  -8   6   3        0.00       -0.17      0.61 o 
  -7   6   3        0.85        0.32      0.56 o 
  -6   6   3       22.00       19.63      0.79 o 
  -5   6   3        2.06        5.47      0.46 o 
  -4   6   3        0.06       -0.04      0.32 o 
  -3   6   3      237.65      229.66      2.39 o 
  -2   6   3       54.38       48.10      2.06 o 
  -1   6   3        0.04       -0.06      0.33 o 
   0   6   3       14.36       16.65      0.60 o 
   1   6   3        5.83        5.17      0.40 o 
   2   6   3       31.84       32.80      0.80 o 
   3   6   3        0.00       -0.09      0.44 o 
   4   6   3       17.48       16.61      1.07 o 
   5   6   3       57.08       49.56      1.48 o 
   6   6   3        5.08        8.13      0.90 o 
  -8   7   3        9.09        9.72      0.87 o 
  -7   7   3        2.93        1.54      0.61 o 
  -6   7   3        1.48        1.83      0.45 o 
  -5   7   3       35.26       30.85      0.85 o 
  -4   7   3      121.90      114.81      1.51 o 
  -3   7   3        0.04       -0.34      0.34 o 
  -2   7   3       11.17       10.55      0.54 o 
  -1   7   3       24.87       22.89      0.70 o 
   0   7   3       15.42       14.55      0.65 o 
   1   7   3       53.51       51.47      0.98 o 
   2   7   3       51.96       50.91      1.01 o 
   3   7   3        3.50        3.83      0.48 o 
   4   7   3       26.83       28.36      1.25 o 
   5   7   3       10.53        9.44      0.92 o 
  -8   8   3        0.87        2.36      1.20 o 
  -7   8   3        0.27        1.44      0.60 o 
  -6   8   3        0.31        0.16      0.45 o 
  -5   8   3       28.92       25.41      0.82 o 
  -4   8   3       62.23       55.97      1.05 o 
  -3   8   3        6.65        6.29      0.49 o 
  -2   8   3        4.90        5.07      0.44 o 
  -1   8   3       19.70       22.85      0.76 o 
   0   8   3       32.56       33.37      0.86 o 
   1   8   3       73.10       73.12      1.22 o 
   2   8   3        7.92        8.40      0.56 o 
   3   8   3        3.12        1.52      0.65 o 
   4   8   3       16.03       18.81      1.21 o 
  -7   9   3        0.07        0.30      1.03 o 
  -6   9   3       17.67       19.03      2.13 o 
  -5   9   3        6.88        4.54      0.79 o 
  -4   9   3        0.42        0.43      0.69 o 
  -3   9   3        1.21       -0.27      0.81 o 
  -2   9   3       32.59       33.20      1.27 o 
  -1   9   3       10.95       12.87      2.55 o 
   0   9   3       60.26       60.93      1.52 o 
   1   9   3       38.12       38.43      1.23 o 
   2   9   3       18.88       19.26      1.04 o 
   3   9   3        0.92        1.67      1.03 o 
  -7  10   3        8.57        9.74      1.46 o 
  -6  10   3        2.85        3.26      0.87 o 
  -5  10   3        2.70        4.13      0.85 o 
  -4  10   3        0.02       -0.54      0.70 o 
  -3  10   3        8.15        8.17      0.86 o 
  -2  10   3       36.90       37.32      1.34 o 
  -1  10   3        5.10        4.05      0.75 o 
   0  10   3       25.88       25.55      1.21 o 
   1  10   3        6.94        5.69      0.77 o 
   2  10   3       11.46       10.69      1.41 o 
  -5  11   3        0.74        0.38      1.59 o 
  -4  11   3        3.06        2.84      0.86 o 
  -3  11   3        4.39        2.61      0.83 o 
  -2  11   3       53.67       59.59      1.74 o 
  -1  11   3        7.28        7.54      0.92 o 
   0  11   3        0.06        0.38      0.72 o 
   1 -12   4        0.04        0.60      0.85 o 
   2 -12   4        5.57        6.23      1.76 o 
   3 -12   4        1.29        1.06      1.91 o 
   4 -12   4        0.48        0.24      0.99 o 
   5 -12   4       18.07       22.34      1.83 o 
  -1 -11   4        1.79        1.02      0.79 o 
   0 -11   4        7.25        7.75      0.94 o 
   1 -11   4        5.53        5.14      0.86 o 
   2 -11   4       11.99       11.69      1.01 o 
   3 -11   4       10.57        8.96      0.95 o 
   4 -11   4        1.04        0.73      0.77 o 
   5 -11   4        0.26       -0.02      0.82 o 
   6 -11   4        7.66        8.15      1.04 o 
  -3 -10   4        0.41       -0.45      0.74 o 
  -2 -10   4        1.51        0.34      0.71 o 
  -1 -10   4        6.24        6.05      0.90 o 
   0 -10   4       30.72       25.29      1.22 o 
   1 -10   4       12.36        8.47      0.87 o 
   2 -10   4        2.17        3.00      0.74 o 
   3 -10   4        0.71       -0.12      0.91 o 
   4 -10   4       11.80       10.28      0.95 o 
   5 -10   4        8.14        7.98      0.94 o 
   6 -10   4       41.32       36.78      1.51 o 
   7 -10   4        2.42        1.34      0.85 o 
  -4  -9   4       10.35       10.63      1.41 o 
  -3  -9   4        6.19        6.93      0.83 o 
  -2  -9   4        6.13        6.16      0.79 o 
  -1  -9   4        2.44        1.27      0.72 o 
   0  -9   4       19.60       21.62      1.08 o 
   1  -9   4       71.19       73.77      2.28 o 
   2  -9   4       59.32       55.55      1.49 o 
   3  -9   4       45.22       41.04      1.35 o 
   4  -9   4       10.38        8.99      0.87 o 
   5  -9   4       55.25       59.95      1.66 o 
   6  -9   4       65.69       69.24      1.81 o 
   7  -9   4        4.87        5.06      0.88 o 
   8  -9   4        1.70        3.69      0.88 o 
  -5  -8   4       11.35       13.05      0.98 o 
  -4  -8   4        1.12        1.81      0.66 o 
  -3  -8   4       11.70       13.89      0.91 o 
  -2  -8   4        9.05       11.48      0.83 o 
  -1  -8   4        2.30        1.85      0.58 o 
   0  -8   4       34.05       27.36      1.10 o 
   1  -8   4       16.07       13.47      0.89 o 
   2  -8   4       35.83       37.83      1.25 o 
   3  -8   4        2.06        1.62      0.61 o 
   4  -8   4       11.08       10.10      0.84 o 
   5  -8   4        1.07        0.88      0.74 o 
   6  -8   4       13.05       13.68      1.44 o 
   7  -8   4        0.40        1.27      0.70 o 
   8  -8   4        5.90        6.85      0.89 o 
  -6  -7   4       20.31       22.46      3.92 o 
  -5  -7   4        0.82        1.52      0.49 o 
  -4  -7   4       22.49       25.73      0.85 o 
  -3  -7   4        1.19        1.09      0.41 o 
  -2  -7   4       62.46       61.58      1.07 o 
  -1  -7   4        3.40        5.12      0.62 o 
   0  -7   4      107.87      116.38      1.94 o 
   1  -7   4        0.54        0.41      0.48 o 
   2  -7   4       25.91       24.53      1.02 o 
   3  -7   4       85.19       85.87      1.67 o 
   4  -7   4       75.71       76.95      2.74 o 
   5  -7   4      199.02      204.76      2.32 o 
   6  -7   4        6.98        7.48      0.53 o 
   7  -7   4        0.20        0.55      0.51 o 
   8  -7   4        2.84        5.17      0.58 o 
  -6  -6   4        1.70        1.89      0.66 o 
  -5  -6   4        1.06        1.53      0.52 o 
  -4  -6   4       29.38       27.73      0.84 o 
  -3  -6   4        0.00       -0.55      0.37 o 
  -2  -6   4       40.37       39.21      0.83 o 
  -1  -6   4      196.42      196.76      2.71 o 
   0  -6   4        0.00       -0.28      0.19 o 
   1  -6   4       37.34       34.06      0.98 o 
   2  -6   4       31.50       27.20      0.95 o 
   3  -6   4       30.42       31.24      1.01 o 
   4  -6   4       48.22       48.45      0.89 o 
   5  -6   4      190.77      187.10      2.14 o 
   6  -6   4        0.90        0.68      0.38 o 
   7  -6   4        3.92        5.06      0.75 o 
   8  -6   4        9.82       12.02      1.58 o 
   9  -6   4        0.91        1.76      0.63 o 
  -7  -5   4       10.55       12.39      0.96 o 
  -6  -5   4       35.96       39.51      1.30 o 
  -5  -5   4       19.59       20.49      0.98 o 
  -4  -5   4        0.59        0.71      0.44 o 
  -3  -5   4        3.53        4.70      0.42 o 
  -2  -5   4       70.49       78.36      1.55 o 
  -1  -5   4       77.08       71.44      1.02 o 
   0  -5   4     1359.64     1320.03     11.50 o 
   1  -5   4        0.05       -0.11      0.35 o 
   2  -5   4      370.80      348.09      3.26 o 
   3  -5   4        2.46        2.51      0.28 o 
   4  -5   4       39.32       42.60      0.82 o 
   5  -5   4       34.14       32.31      0.80 o 
   6  -5   4        2.09        1.70      0.41 o 
   7  -5   4        2.99        3.88      0.49 o 
   8  -5   4        0.02        1.18      0.45 o 
   9  -5   4        2.20        4.29      0.70 o 
  -7  -4   4       23.13       21.19      1.17 o 
  -6  -4   4       68.53       66.42      1.57 o 
  -5  -4   4       51.93       51.73      1.02 o 
  -4  -4   4       62.74       65.07      1.06 o 
  -3  -4   4       37.76       37.64      0.98 o 
  -2  -4   4       41.71       52.96      0.82 o 
  -1  -4   4      735.84      778.13      6.97 o 
   0  -4   4     2251.05     2335.00     21.16 o 
   1  -4   4        2.81        6.20      0.29 o 
   2  -4   4        0.17        0.29      0.20 o 
   3  -4   4        7.73       11.41      0.49 o 
   4  -4   4       33.02       42.69      0.80 o 
   5  -4   4        0.20       -0.10      0.31 o 
   6  -4   4        4.08        4.10      0.57 o 
   7  -4   4        1.00        1.14      0.67 o 
   8  -4   4        0.71        1.49      0.46 o 
   9  -4   4        4.33        5.66      0.74 o 
  -8  -3   4        2.94        2.18      0.75 o 
  -7  -3   4       11.32       10.98      0.91 o 
  -6  -3   4        0.56        0.60      1.00 o 
  -5  -3   4       62.93       69.34      1.12 o 
  -4  -3   4       50.02       57.81      0.95 o 
  -3  -3   4       26.72       29.15      0.63 o 
  -2  -3   4       25.23       23.86      0.54 o 
  -1  -3   4       65.03       82.10      0.98 o 
   0  -3   4     1109.77     1141.70      9.97 o 
   1  -3   4      222.59      214.95      2.05 o 
   2  -3   4      160.96      166.49      1.68 o 
   3  -3   4       52.12       47.95      0.79 o 
   4  -3   4        0.35        1.29      0.28 o 
   5  -3   4        0.67        0.47      0.32 o 
   6  -3   4       43.73       36.59      1.10 o 
   7  -3   4       39.34       40.11      1.03 o 
   8  -3   4        1.79        2.41      0.59 o 
   9  -3   4        0.02        0.86      0.59 o 
  -8  -2   4        0.01       -1.34      0.98 o 
  -7  -2   4       45.50       44.13      1.37 o 
  -6  -2   4       83.45       75.12      2.06 o 
  -5  -2   4        0.91        0.88      0.46 o 
  -4  -2   4        0.25        1.15      0.26 o 
  -3  -2   4       46.48       45.99      0.83 o 
  -2  -2   4       10.82       12.07      0.40 o 
  -1  -2   4       47.93       46.11      0.63 o 
   0  -2   4      305.07      300.16      2.75 o 
   1  -2   4      395.49      385.26      3.47 o 
   2  -2   4      275.72      270.18      2.54 o 
   3  -2   4        0.27        0.62      0.24 o 
   4  -2   4       34.54       41.34      0.76 o 
   5  -2   4       10.24        6.39      0.41 o 
   6  -2   4        0.39       -0.04      0.43 o 
   7  -2   4       48.35       44.00      1.03 o 
   8  -2   4        4.12        3.66      0.63 o 
   9  -2   4        2.22        2.69      0.69 o 
  -8  -1   4       26.04       25.51      1.24 o 
  -7  -1   4       91.32       84.83      1.78 o 
  -6  -1   4       47.08       42.99      1.79 o 
  -5  -1   4        3.25        2.46      0.30 o 
  -4  -1   4       37.31       33.13      0.61 o 
  -3  -1   4      230.15      235.94      2.27 o 
  -2  -1   4      216.97      221.32      2.09 o 
  -1  -1   4      351.04      347.91      3.14 o 
   0  -1   4      541.17      557.37      4.99 o 
   1  -1   4        6.89        4.61      0.85 o 
   2  -1   4     1849.18     1943.55     17.08 o 
   3  -1   4      477.04      518.59      5.33 o 
   4  -1   4        0.58        0.58      0.24 o 
   5  -1   4        6.51        7.48      0.43 o 
   6  -1   4       93.84       82.59      1.27 o 
   7  -1   4      131.15      123.64      2.24 o 
   8  -1   4        3.90        5.70      0.72 o 
  -9   0   4        1.14        0.78      0.92 o 
  -8   0   4        0.35       -0.66      0.60 o 
  -7   0   4       21.47       19.44      1.05 o 
  -6   0   4       88.76       86.84      1.70 o 
  -5   0   4        6.60        6.63      0.44 o 
  -4   0   4      344.94      347.15      4.10 o 
  -3   0   4        0.03       -0.03      0.26 o 
  -2   0   4      163.59      144.72      2.47 o 
  -1   0   4      345.19      319.07      2.88 o 
   0   0   4        1.46        0.62      0.16 o 
   1   0   4     1445.95     1527.92     15.62 o 
   2   0   4       67.44       59.27      1.36 o 
   3   0   4      120.79      129.31      1.85 o 
   4   0   4       88.35       92.76      1.34 o 
   5   0   4      179.40      173.84      1.95 o 
   6   0   4      155.82      140.57      2.32 o 
   7   0   4       89.05       78.45      2.01 o 
   8   0   4        2.52        3.25      0.68 o 
  -9   1   4        3.28        3.12      1.30 o 
  -8   1   4       38.13       38.44      1.37 o 
  -7   1   4        0.24        0.22      1.47 o 
  -6   1   4      373.02      364.17      4.53 o 
  -5   1   4       14.20       20.06      1.30 o 
  -4   1   4       22.53       22.11      0.75 o 
  -3   1   4      627.59      644.98     14.00 o 
  -2   1   4        8.52       10.51      0.39 o 
  -1   1   4     1091.52     1085.58      9.57 o 
   0   1   4      917.25      977.70      8.56 o 
   1   1   4      536.96      578.95      7.09 o 
   2   1   4      226.09      213.53      2.68 o 
   3   1   4        1.60        2.24      0.53 o 
   4   1   4        0.05        0.12      0.24 o 
   5   1   4       15.43       13.27      0.88 o 
   6   1   4       84.00       77.86      1.77 o 
   7   1   4        1.20        0.49      0.57 o 
   8   1   4        0.07       -0.12      0.62 o 
  -9   2   4        6.98        7.37      0.90 o 
  -8   2   4       40.63       42.91      1.41 o 
  -7   2   4        1.66        2.41      0.65 o 
  -6   2   4       27.25       27.02      1.08 o 
  -5   2   4       18.46       19.63      0.85 o 
  -4   2   4        7.92        9.24      0.56 o 
  -3   2   4     2210.70     2475.75     23.36 o 
  -2   2   4     1176.70     1171.06     13.32 o 
  -1   2   4      510.08      493.45      6.97 o 
   0   2   4       61.13       61.32      0.98 o 
   1   2   4       83.82       72.19      2.11 o 
   2   2   4       68.79       67.90      1.20 o 
   3   2   4       18.08       17.42      0.74 o 
   4   2   4        0.30        0.00      0.29 o 
   5   2   4       45.99       45.16      1.32 o 
   6   2   4       95.29       98.31      1.95 o 
   7   2   4       14.37       15.94      1.04 o 
   8   2   4       11.14       12.33      0.98 o 
  -9   3   4       20.78       20.93      1.26 o 
  -8   3   4        0.28       -0.22      0.64 o 
  -7   3   4       44.79       43.65      1.60 o 
  -6   3   4       38.08       41.71      1.23 o 
  -5   3   4        7.37        7.71      0.53 o 
  -4   3   4       73.71       91.41      1.15 o 
  -3   3   4       89.73      110.43      1.27 o 
  -2   3   4       87.31      103.60      1.64 o 
  -1   3   4      227.45      220.71      2.16 o 
   0   3   4      127.00      149.94      2.77 o 
   1   3   4      115.89       92.06      1.32 o 
   2   3   4       64.99       65.28      1.02 o 
   3   3   4       11.76       11.90      0.76 o 
   4   3   4        0.59       -0.35      0.30 o 
   5   3   4       13.06       14.77      0.98 o 
   6   3   4       12.88       13.93      1.00 o 
   7   3   4       10.62       10.05      0.90 o 
  -9   4   4        3.70        3.61      0.83 o 
  -8   4   4        0.01       -0.14      0.62 o 
  -7   4   4       13.93       12.78      0.92 o 
  -6   4   4       26.46       21.83      0.99 o 
  -5   4   4        5.00        4.99      0.40 o 
  -4   4   4        5.07        6.84      0.47 o 
  -3   4   4       13.63       15.00      0.64 o 
  -2   4   4        3.69        4.17      0.30 o 
  -1   4   4       72.90       76.76      1.00 o 
   0   4   4       12.16       14.18      0.63 o 
   1   4   4        1.21        2.48      0.27 o 
   2   4   4       23.03       24.47      0.61 o 
   3   4   4       50.18       44.18      0.81 o 
   4   4   4      312.49      318.42      4.17 o 
   5   4   4      129.01      125.24      2.24 o 
   6   4   4        9.79       11.55      0.90 o 
   7   4   4       10.95       13.35      1.01 o 
  -9   5   4        0.29       -0.03      0.74 o 
  -8   5   4        1.91        1.38      0.68 o 
  -7   5   4        3.26        3.14      0.63 o 
  -6   5   4       77.29       82.31      2.05 o 
  -5   5   4        4.09        5.34      0.45 o 
  -4   5   4        0.00        0.00      0.37 o 
  -3   5   4       26.88       24.18      0.64 o 
  -2   5   4        6.51        5.38      0.46 o 
  -1   5   4       24.45       25.04      0.92 o 
   0   5   4        2.29        3.71      0.35 o 
   1   5   4        1.96        0.80      0.29 o 
   2   5   4       75.74       76.59      1.12 o 
   3   5   4       33.08       32.14      1.07 o 
   4   5   4      595.06      604.60      8.44 o 
   5   5   4       23.55       23.35      1.56 o 
   6   5   4       20.09       19.11      1.17 o 
  -9   6   4       13.68       15.41      1.16 o 
  -8   6   4       27.57       32.48      1.27 o 
  -7   6   4        0.16        0.41      0.91 o 
  -6   6   4        0.09       -0.32      0.41 o 
  -5   6   4        1.98        1.52      0.40 o 
  -4   6   4       21.21       20.82      0.71 o 
  -3   6   4       25.33       20.25      0.66 o 
  -2   6   4        1.30        1.54      0.40 o 
  -1   6   4      101.84       90.84      1.23 o 
   0   6   4        1.88        1.71      0.35 o 
   1   6   4       23.14       21.71      0.70 o 
   2   6   4        9.96        9.32      0.54 o 
   3   6   4       32.67       33.29      1.18 o 
   4   6   4       41.39       41.34      1.36 o 
   5   6   4        2.60        2.19      0.70 o 
   6   6   4        2.76        2.92      0.79 o 
  -8   7   4       23.96       26.19      1.20 o 
  -7   7   4       23.42       25.57      1.09 o 
  -6   7   4       46.08       38.57      0.99 o 
  -5   7   4       46.83       42.03      0.97 o 
  -4   7   4        2.34        2.12      0.40 o 
  -3   7   4        1.20        2.02      0.38 o 
  -2   7   4       22.62       20.61      0.73 o 
  -1   7   4      188.74      188.89      2.12 o 
   0   7   4       38.95       40.37      0.89 o 
   1   7   4       20.62       19.83      0.82 o 
   2   7   4       18.63       17.35      0.72 o 
   3   7   4       19.85       18.16      1.04 o 
   4   7   4       21.27       17.13      1.12 o 
   5   7   4       15.41       14.18      1.34 o 
  -8   8   4        5.75        7.29      0.85 o 
  -7   8   4        3.67        5.03      0.70 o 
  -6   8   4       18.63       16.60      0.76 o 
  -5   8   4       15.90       15.59      0.76 o 
  -4   8   4       42.25       38.60      0.92 o 
  -3   8   4        2.18        1.46      0.56 o 
  -2   8   4        0.57        0.14      0.39 o 
  -1   8   4      122.84      117.83      3.13 o 
   0   8   4       66.80       64.89      1.14 o 
   1   8   4       28.11       28.64      0.86 o 
   2   8   4        0.70        1.13      0.44 o 
   3   8   4        0.06       -0.23      0.61 o 
   4   8   4       25.77       25.99      1.86 o 
  -7   9   4        1.49        3.18      1.14 o 
  -6   9   4        1.82        0.76      1.29 o 
  -5   9   4       16.76       17.65      1.08 o 
  -4   9   4        4.86        5.48      0.77 o 
  -3   9   4        7.75        7.10      0.80 o 
  -2   9   4       50.33       53.62      1.48 o 
  -1   9   4      147.45      149.22      2.47 o 
   0   9   4        2.25        3.29      0.65 o 
   1   9   4        0.03       -0.14      0.55 o 
   2   9   4        1.70        1.52      0.97 o 
   3   9   4        0.15        0.78      1.01 o 
  -6  10   4        0.83        1.56      2.00 o 
  -5  10   4        1.42        1.63      0.80 o 
  -4  10   4        0.01       -0.04      1.21 o 
  -3  10   4        0.18        0.69      0.70 o 
  -2  10   4       11.93       10.62      0.91 o 
  -1  10   4        0.07        2.18      0.70 o 
   0  10   4       40.68       44.30      1.42 o 
   1  10   4        1.98        1.12      1.05 o 
   2  10   4        0.01       -0.25      0.99 o 
  -5  11   4        4.42        6.10      1.05 o 
  -4  11   4        8.24        8.55      1.01 o 
  -3  11   4        0.24       -0.26      1.20 o 
  -2  11   4       10.46       10.38      1.01 o 
  -1  11   4        0.06        0.72      0.78 o 
   0  11   4       10.80       15.16      1.52 o 
   1 -12   5        5.34        5.13      0.96 o 
   2 -12   5        0.02       -1.35      1.18 o 
   3 -12   5       13.58       11.98      1.11 o 
   4 -12   5       13.94       14.65      1.22 o 
  -1 -11   5        1.06        0.95      0.81 o 
   0 -11   5        1.20        2.58      0.83 o 
   1 -11   5        1.10        1.20      0.94 o 
   2 -11   5        0.36        0.65      1.02 o 
   3 -11   5        0.94       -0.02      0.75 o 
   4 -11   5        4.53        4.75      0.89 o 
   5 -11   5        3.15        3.63      0.91 o 
   6 -11   5        0.21        0.26      0.87 o 
  -3 -10   5       23.55       25.24      1.31 o 
  -2 -10   5        8.60        8.93      0.94 o 
  -1 -10   5       10.92       10.79      0.96 o 
   0 -10   5       22.22       19.89      1.30 o 
   1 -10   5        5.21        4.62      0.77 o 
   2 -10   5        0.01       -0.53      0.63 o 
   3 -10   5        0.66       -0.69      0.70 o 
   4 -10   5       16.11       15.32      1.11 o 
   5 -10   5        7.12        5.91      0.92 o 
   6 -10   5        7.41        8.83      0.99 o 
   7 -10   5       13.24       14.54      1.15 o 
  -4  -9   5        2.61        3.31      0.81 o 
  -3  -9   5        1.47        2.08      0.75 o 
  -2  -9   5        0.27       -0.49      0.77 o 
  -1  -9   5       42.35       37.65      1.31 o 
   0  -9   5       44.16       43.24      1.36 o 
   1  -9   5        5.34        6.05      0.75 o 
   2  -9   5       14.92       16.21      1.03 o 
   3  -9   5       18.18       16.87      1.03 o 
   4  -9   5       42.96       47.20      1.49 o 
   5  -9   5        0.57        0.69      0.71 o 
   6  -9   5       29.40       30.82      1.40 o 
   7  -9   5        1.81        2.44      1.35 o 
  -5  -8   5        3.87        3.49      0.79 o 
  -4  -8   5        0.00       -0.59      0.63 o 
  -3  -8   5        0.55        1.42      0.63 o 
  -2  -8   5        0.63        0.75      0.59 o 
  -1  -8   5        1.21        0.79      0.58 o 
   0  -8   5       11.80       14.18      0.91 o 
   1  -8   5       23.73       16.32      1.05 o 
   2  -8   5      107.58      100.17      1.90 o 
   3  -8   5       15.76       13.48      0.92 o 
   4  -8   5        0.53       -0.14      0.61 o 
   5  -8   5       25.99       22.43      1.22 o 
   6  -8   5        0.70        0.21      0.66 o 
   7  -8   5        0.04        1.05      0.70 o 
   8  -8   5        5.63        7.12      0.89 o 
  -6  -7   5       31.64       35.57      1.38 o 
  -5  -7   5       23.07       25.86      1.15 o 
  -4  -7   5        5.30        4.83      0.53 o 
  -3  -7   5        0.31        0.06      0.39 o 
  -2  -7   5       54.44       58.43      1.05 o 
  -1  -7   5        0.06       -0.37      0.29 o 
   0  -7   5       98.04      115.03      1.96 o 
   1  -7   5       23.00       19.83      0.98 o 
   2  -7   5        1.97        2.47      0.73 o 
   3  -7   5        3.79        3.99      0.60 o 
   4  -7   5      306.12      282.68      2.97 o 
   5  -7   5      213.40      212.40      2.40 o 
   6  -7   5       10.53       11.20      0.61 o 
   7  -7   5       10.20        8.78      0.61 o 
   8  -7   5        5.78        7.73      0.86 o 
  -6  -6   5        8.48       10.06      1.03 o 
  -5  -6   5        1.17        2.40      0.48 o 
  -4  -6   5        1.80        0.71      0.40 o 
  -3  -6   5      160.89      157.40      3.60 o 
  -2  -6   5      287.38      282.75      3.04 o 
  -1  -6   5       80.36       81.75      1.13 o 
   0  -6   5      286.79      285.47      3.09 o 
   1  -6   5        1.29        0.86      0.84 o 
   2  -6   5        0.44        0.63      0.44 o 
   3  -6   5       20.96       27.81      0.78 o 
   4  -6   5        4.35        6.12      0.42 o 
   5  -6   5       56.08       48.18      1.22 o 
   6  -6   5       10.50        8.76      0.56 o 
   7  -6   5      141.21      139.92      1.90 o 
   8  -6   5        0.04        1.09      0.48 o 
  -7  -5   5       10.17       10.54      0.94 o 
  -6  -5   5       11.40       13.93      0.95 o 
  -5  -5   5        5.96        7.87      0.54 o 
  -4  -5   5        0.00       -0.51      0.37 o 
  -3  -5   5       95.82       89.79      1.29 o 
  -2  -5   5      282.48      287.55      2.87 o 
  -1  -5   5      466.47      457.27      4.40 o 
   0  -5   5      110.94      120.60      1.36 o 
   1  -5   5       61.70       63.46      0.93 o 
   2  -5   5       46.70       55.11      0.80 o 
   3  -5   5       80.26       81.77      1.09 o 
   4  -5   5       66.37       72.91      1.09 o 
   5  -5   5       13.80       12.82      0.64 o 
   6  -5   5        0.31        0.48      0.41 o 
   7  -5   5        1.67        3.00      0.48 o 
   8  -5   5       16.07       16.39      0.87 o 
   9  -5   5        2.49        5.12      0.76 o 
  -7  -4   5       20.46       21.79      1.20 o 
  -6  -4   5       28.83       31.64      1.19 o 
  -5  -4   5       11.64       10.24      0.79 o 
  -4  -4   5       37.27       35.22      0.82 o 
  -3  -4   5       35.71       33.70      1.04 o 
  -2  -4   5      119.89      124.12      1.44 o 
  -1  -4   5      901.01      850.89     10.55 o 
   0  -4   5      211.79      239.17      2.62 o 
   1  -4   5      416.57      454.60      4.15 o 
   2  -4   5        0.47        1.77      0.25 o 
   3  -4   5      360.20      387.97      3.66 o 
   4  -4   5      102.16      101.35      1.36 o 
   5  -4   5        1.39        1.51      0.38 o 
   6  -4   5       72.67       64.81      1.16 o 
   7  -4   5       96.65       86.99      1.43 o 
   8  -4   5        4.15        4.54      1.39 o 
   9  -4   5        8.18        8.82      0.86 o 
  -8  -3   5        0.01       -1.03      0.68 o 
  -7  -3   5       22.81       21.29      1.25 o 
  -6  -3   5       27.13       26.25      1.10 o 
  -5  -3   5        1.14        1.49      0.45 o 
  -4  -3   5       14.15       12.01      0.57 o 
  -3  -3   5       15.18       15.08      0.53 o 
  -2  -3   5      445.28      441.89      4.07 o 
  -1  -3   5     1646.52     1699.60     24.46 o 
   0  -3   5       50.67       43.75      0.66 o 
   1  -3   5        3.58        5.34      0.28 o 
   2  -3   5        8.64       11.99      0.47 o 
   3  -3   5      168.56      215.48      2.18 o 
   4  -3   5      231.87      257.49      2.60 o 
   5  -3   5       81.06       80.51      1.18 o 
   6  -3   5      216.81      199.86      2.28 o 
   7  -3   5      120.67      110.20      1.58 o 
   8  -3   5        2.50        3.31      0.66 o 
   9  -3   5        6.01        9.06      0.89 o 
  -8  -2   5        8.76        7.17      1.40 o 
  -7  -2   5        5.78        6.89      0.78 o 
  -6  -2   5      270.84      275.08      5.87 o 
  -5  -2   5       86.77       87.96      1.21 o 
  -4  -2   5       11.71       10.25      0.56 o 
  -3  -2   5      138.43      138.72      1.50 o 
  -2  -2   5       28.75       29.04      0.84 o 
  -1  -2   5      140.92      147.62      1.56 o 
   0  -2   5        0.06       -0.27      0.18 o 
   1  -2   5       76.80       57.42      1.09 o 
   2  -2   5        0.71        0.97      0.22 o 
   3  -2   5        0.21        1.50      0.24 o 
   4  -2   5       57.68       60.86      0.91 o 
   5  -2   5        7.25        7.38      0.42 o 
   6  -2   5       27.65       23.94      0.78 o 
   7  -2   5        0.86        1.71      0.79 o 
   8  -2   5        8.19       12.60      0.90 o 
  -8  -1   5       23.22       23.01      1.21 o 
  -7  -1   5      129.49      125.67      2.23 o 
  -6  -1   5      446.39      443.16      5.39 o 
  -5  -1   5       10.04       12.49      0.57 o 
  -4  -1   5       20.25       23.21      0.80 o 
  -3  -1   5       39.79       37.37      0.86 o 
  -2  -1   5        1.93        1.88      0.54 o 
  -1  -1   5       93.73       84.06      1.02 o 
   0  -1   5       45.04       36.46      0.63 o 
   1  -1   5       54.26       50.05      1.11 o 
   2  -1   5      104.91      102.31      1.53 o 
   3  -1   5       96.53      107.97      1.41 o 
   4  -1   5      112.37      107.66      1.28 o 
   5  -1   5        2.08        1.49      0.37 o 
   6  -1   5        7.98        6.13      0.67 o 
   7  -1   5        3.58        3.72      0.65 o 
   8  -1   5        0.32        0.25      0.60 o 
  -8   0   5        8.33        8.68      1.17 o 
  -7   0   5       71.10       68.79      1.62 o 
  -6   0   5       68.77       65.45      1.46 o 
  -5   0   5       47.69       49.87      1.18 o 
  -4   0   5       15.52       18.92      0.78 o 
  -3   0   5      129.52      116.22      1.66 o 
  -2   0   5       52.12       60.70      1.50 o 
  -1   0   5      403.61      365.76      5.56 o 
   0   0   5      106.10      126.48      2.65 o 
   1   0   5        6.62        9.26      0.34 o 
   2   0   5      397.35      456.52      6.95 o 
   3   0   5       96.41       97.75      1.57 o 
   4   0   5      194.24      193.59      2.68 o 
   5   0   5      271.60      262.63      2.69 o 
   6   0   5       20.77       17.33      1.04 o 
   7   0   5       64.39       63.96      1.59 o 
   8   0   5       13.25       12.30      0.94 o 
  -9   1   5        2.82        4.00      0.83 o 
  -8   1   5        3.91        2.27      0.73 o 
  -7   1   5       14.29       13.83      1.49 o 
  -6   1   5        0.81        0.58      0.51 o 
  -5   1   5        5.28        7.16      0.57 o 
  -4   1   5      212.66      207.78      2.69 o 
  -3   1   5      579.40      606.62      6.69 o 
  -2   1   5      187.81      224.82      2.14 o 
  -1   1   5       64.66       52.99      0.71 o 
   0   1   5        0.46        0.46      0.19 o 
   1   1   5     1190.52     1276.52     13.93 o 
   2   1   5       48.07       65.91      1.19 o 
   3   1   5        0.66        0.13      0.78 o 
   4   1   5        0.00       -0.16      0.42 o 
   5   1   5        0.35        0.00      0.51 o 
   6   1   5        1.80        2.33      0.59 o 
   7   1   5        9.90        9.51      0.90 o 
   8   1   5        0.61       -0.33      0.98 o 
  -9   2   5        6.93        7.40      0.91 o 
  -8   2   5       40.97       40.21      1.40 o 
  -7   2   5       15.66       15.02      0.92 o 
  -6   2   5        0.87        1.38      0.53 o 
  -5   2   5        2.96        2.83      0.72 o 
  -4   2   5       59.68       61.37      1.22 o 
  -3   2   5       18.67       27.58      0.53 o 
  -2   2   5      307.11      254.74      2.44 o 
  -1   2   5      357.10      350.88      3.25 o 
   0   2   5     1139.78     1278.99     15.72 o 
   1   2   5     2075.98     2284.62     36.18 o 
   2   2   5        6.23        5.78      0.59 o 
   3   2   5       17.62       16.77      1.38 o 
   4   2   5       18.82       17.19      0.91 o 
   5   2   5       46.19       47.45      1.36 o 
   6   2   5       55.80       52.67      1.46 o 
   7   2   5        0.37        0.36      0.61 o 
  -9   3   5        3.39        3.36      0.82 o 
  -8   3   5       17.29       14.48      0.99 o 
  -7   3   5        7.31        4.90      0.69 o 
  -6   3   5        0.53        0.68      0.51 o 
  -5   3   5       22.23       19.61      1.33 o 
  -4   3   5        9.18        8.25      0.46 o 
  -3   3   5        0.31       -0.22      0.22 o 
  -2   3   5      542.81      517.27      4.70 o 
  -1   3   5      528.62      583.19      5.26 o 
   0   3   5      678.88      701.63      6.26 o 
   1   3   5      735.02      796.60      7.08 o 
   2   3   5       41.12       42.08      0.73 o 
   3   3   5       32.28       35.04      1.05 o 
   4   3   5       98.01       94.39      4.68 o 
   5   3   5        0.10        0.08      0.54 o 
   6   3   5       10.00       10.87      0.85 o 
   7   3   5        3.64        3.08      0.74 o 
  -9   4   5       71.25       77.06      1.94 o 
  -8   4   5       41.97       41.84      1.40 o 
  -7   4   5       39.45       37.40      1.27 o 
  -6   4   5        0.00       -0.14      0.48 o 
  -5   4   5       12.31        8.96      0.48 o 
  -4   4   5        0.14        1.14      0.31 o 
  -3   4   5      107.79      115.30      1.97 o 
  -2   4   5       15.73       11.85      0.51 o 
  -1   4   5        9.49        7.24      0.37 o 
   0   4   5       19.59       14.24      0.52 o 
   1   4   5      220.47      235.39      2.38 o 
   2   4   5      133.33      150.11      2.33 o 
   3   4   5       50.60       51.71      2.24 o 
   4   4   5        1.93        4.18      0.66 o 
   5   4   5       31.72       30.19      1.19 o 
   6   4   5        5.90        6.57      0.80 o 
   7   4   5        0.22       -0.12      0.70 o 
  -9   5   5       49.81       55.84      1.71 o 
  -8   5   5       11.84       12.30      0.98 o 
  -7   5   5        6.89        6.55      0.75 o 
  -6   5   5        1.69        0.85      0.54 o 
  -5   5   5      107.05       94.89      1.35 o 
  -4   5   5      106.16       99.27      1.33 o 
  -3   5   5       85.56       83.86      1.16 o 
  -2   5   5       72.22       75.05      1.09 o 
  -1   5   5       18.47       21.18      0.92 o 
   0   5   5       52.00       52.00      1.30 o 
   1   5   5       80.52       83.12      1.23 o 
   2   5   5       23.12       24.02      0.88 o 
   3   5   5        8.20        7.37      0.69 o 
   4   5   5       77.34       79.14      1.75 o 
   5   5   5        3.51        3.11      0.69 o 
   6   5   5       28.45       29.32      1.36 o 
  -8   6   5       20.12       21.16      1.17 o 
  -7   6   5        0.01       -0.03      0.64 o 
  -6   6   5        6.19        4.44      0.62 o 
  -5   6   5        7.22        4.68      0.46 o 
  -4   6   5       17.24       12.90      0.64 o 
  -3   6   5        2.26        3.47      0.39 o 
  -2   6   5        0.34        0.14      0.33 o 
  -1   6   5      131.26      135.36      1.65 o 
   0   6   5        1.59        1.95      0.38 o 
   1   6   5       53.87       46.86      0.92 o 
   2   6   5        1.61        2.12      0.38 o 
   3   6   5        2.72        2.16      0.94 o 
   4   6   5       12.81       12.37      0.88 o 
   5   6   5       12.55       12.08      0.96 o 
  -8   7   5       15.13       16.91      1.73 o 
  -7   7   5        0.24        0.20      0.59 o 
  -6   7   5        0.09        0.42      0.53 o 
  -5   7   5       14.27        9.62      0.71 o 
  -4   7   5       19.09       16.92      0.73 o 
  -3   7   5       18.28       16.37      0.71 o 
  -2   7   5      186.62      179.04      2.08 o 
  -1   7   5       20.63       20.54      0.76 o 
   0   7   5        4.61        4.34      0.45 o 
   1   7   5        4.14        4.80      0.47 o 
   2   7   5       35.59       34.10      1.39 o 
   3   7   5        4.66        3.50      1.09 o 
   4   7   5        0.03       -0.86      0.63 o 
   5   7   5        0.01       -1.07      0.72 o 
  -8   8   5        0.01        0.72      0.77 o 
  -7   8   5        0.02        0.66      0.61 o 
  -6   8   5        9.45        6.89      0.85 o 
  -5   8   5        3.47        1.93      0.47 o 
  -4   8   5        3.80        3.14      0.47 o 
  -3   8   5       43.11       38.43      0.95 o 
  -2   8   5      395.51      409.41      4.09 o 
  -1   8   5       16.96       20.07      0.94 o 
   0   8   5       25.26       23.10      0.83 o 
   1   8   5       12.24       11.81      0.66 o 
   2   8   5        5.99        5.14      0.72 o 
   3   8   5       19.97       17.45      1.72 o 
   4   8   5       37.60       37.16      1.51 o 
  -7   9   5       16.21       20.44      1.79 o 
  -6   9   5        0.11        1.01      1.03 o 
  -5   9   5        6.41        5.62      0.82 o 
  -4   9   5       15.66       13.58      1.12 o 
  -3   9   5        4.67        4.93      0.74 o 
  -2   9   5       50.52       55.57      1.50 o 
  -1   9   5        0.23        0.77      0.61 o 
   0   9   5        0.34        0.90      0.46 o 
   1   9   5        4.01        4.68      1.53 o 
   2   9   5        3.89        3.14      1.12 o 
   3   9   5        7.72        8.88      1.37 o 
  -6  10   5        0.17        1.65      1.10 o 
  -5  10   5       19.80       20.70      1.22 o 
  -4  10   5       17.63       18.20      1.83 o 
  -3  10   5        6.36        7.50      0.88 o 
  -2  10   5       17.10       17.58      1.14 o 
  -1  10   5       29.39       34.07      1.67 o 
   0  10   5        0.03        1.16      0.66 o 
   1  10   5        0.04        0.06      1.03 o 
  -4  11   5        1.00        1.26      1.20 o 
  -3  11   5        0.00       -0.06      1.02 o 
  -2  11   5        9.55       11.96      1.03 o 
  -1  11   5        0.24        0.44      1.18 o 
   1 -12   6        3.01        2.00      1.27 o 
   2 -12   6        0.02        0.48      0.83 o 
   3 -12   6        9.93        9.94      1.09 o 
   4 -12   6       13.89       14.89      1.24 o 
  -1 -11   6        7.42        8.45      1.00 o 
   0 -11   6        6.95        8.98      0.98 o 
   1 -11   6       22.40       22.03      1.30 o 
   2 -11   6       23.75       24.14      1.94 o 
   3 -11   6       11.20       11.27      1.03 o 
   4 -11   6        1.06        0.62      0.81 o 
   5 -11   6        4.12        4.67      0.96 o 
   6 -11   6       13.81       13.73      1.18 o 
  -3 -10   6        3.14        0.97      0.82 o 
  -2 -10   6        1.07        1.40      0.77 o 
  -1 -10   6        2.06        1.73      0.76 o 
   0 -10   6       16.59       14.11      1.05 o 
   1 -10   6        0.11       -0.46      0.64 o 
   2 -10   6        1.24        0.49      0.69 o 
   3 -10   6        6.71        6.77      0.86 o 
   4 -10   6        3.84        5.46      0.88 o 
   5 -10   6       12.38       13.86      1.07 o 
   6 -10   6        2.60        3.20      1.40 o 
   7 -10   6        0.27        0.15      0.83 o 
  -4  -9   6        2.78        1.99      0.81 o 
  -3  -9   6        4.27        2.97      0.76 o 
  -2  -9   6       11.01       10.84      1.63 o 
  -1  -9   6       14.45       13.74      0.95 o 
   0  -9   6       18.75       22.18      2.16 o 
   1  -9   6       29.05       26.31      1.16 o 
   2  -9   6        2.44        1.47      0.81 o 
   3  -9   6        3.65        3.98      0.74 o 
   4  -9   6        5.30        6.55      0.83 o 
   5  -9   6       32.17       29.86      2.12 o 
   6  -9   6        0.18        1.05      0.74 o 
   7  -9   6        3.93        4.06      0.85 o 
  -5  -8   6        1.81        1.92      1.10 o 
  -4  -8   6        9.18       10.91      0.93 o 
  -3  -8   6       16.38       15.13      0.99 o 
  -2  -8   6        4.95        4.81      0.72 o 
  -1  -8   6        3.53        3.89      0.67 o 
   0  -8   6       49.00       41.39      1.28 o 
   1  -8   6        9.24        7.73      0.74 o 
   2  -8   6       46.02       42.76      1.32 o 
   3  -8   6       21.13       18.81      1.25 o 
   4  -8   6       47.75       47.74      1.46 o 
   5  -8   6        5.54        6.19      0.79 o 
   6  -8   6       11.55       10.39      0.91 o 
   7  -8   6        7.73        6.70      0.85 o 
   8  -8   6        0.19        2.44      0.78 o 
  -5  -7   6       17.95       18.58      1.35 o 
  -4  -7   6        2.90        4.30      0.69 o 
  -3  -7   6        7.16        5.87      0.51 o 
  -2  -7   6        0.00       -0.18      0.35 o 
  -1  -7   6       49.94       50.92      0.95 o 
   0  -7   6      142.26      141.07      1.70 o 
   1  -7   6        2.75        2.41      0.55 o 
   2  -7   6       11.20       11.00      0.76 o 
   3  -7   6       36.37       37.17      1.23 o 
   4  -7   6        1.30        2.46      1.74 o 
   5  -7   6       13.96       14.78      1.51 o 
   6  -7   6       21.84       22.82      0.87 o 
   7  -7   6        0.60        1.77      0.66 o 
   8  -7   6        1.56        3.14      0.74 o 
  -6  -6   6       43.52       45.68      1.47 o 
  -5  -6   6       30.82       34.69      1.30 o 
  -4  -6   6       19.35       19.70      0.78 o 
  -3  -6   6       67.15       64.34      1.13 o 
  -2  -6   6      260.73      247.46      4.10 o 
  -1  -6   6        4.42        5.63      0.39 o 
   0  -6   6      318.58      314.10      3.07 o 
   1  -6   6        8.14        6.56      0.58 o 
   2  -6   6       83.40       75.94      1.62 o 
   3  -6   6      126.60      113.84      1.79 o 
   4  -6   6       34.89       29.60      0.79 o 
   5  -6   6       22.15       21.21      0.78 o 
   6  -6   6       25.44       24.81      0.86 o 
   7  -6   6       73.73       69.50      1.32 o 
   8  -6   6        0.46        1.13      1.07 o 
  -7  -5   6        0.13       -0.67      0.99 o 
  -6  -5   6        1.97        2.42      0.66 o 
  -5  -5   6       24.24       24.72      1.05 o 
  -4  -5   6      145.87      147.31      1.83 o 
  -3  -5   6       46.28       42.09      0.95 o 
  -2  -5   6       49.29       48.25      0.89 o 
  -1  -5   6        0.65        0.95      0.28 o 
   0  -5   6        1.51        1.07      0.37 o 
   1  -5   6        9.78       13.89      0.46 o 
   2  -5   6      105.79      113.26      1.34 o 
   3  -5   6      161.77      157.48      1.77 o 
   4  -5   6       85.47       84.98      1.40 o 
   5  -5   6        3.35        2.60      0.41 o 
   6  -5   6       70.25       64.39      1.54 o 
   7  -5   6       51.04       45.79      1.08 o 
   8  -5   6        0.22        0.96      0.64 o 
  -7  -4   6       11.79       11.88      0.98 o 
  -6  -4   6       22.05       20.78      2.32 o 
  -5  -4   6        1.12        0.23      0.51 o 
  -4  -4   6       56.01       53.56      1.15 o 
  -3  -4   6      317.80      324.65      3.21 o 
  -2  -4   6        0.24        0.24      0.26 o 
  -1  -4   6      136.71      148.42      2.22 o 
   0  -4   6      137.45      129.27      1.43 o 
   1  -4   6        3.31        5.90      0.36 o 
   2  -4   6      285.99      310.48      2.99 o 
   3  -4   6       35.63       37.92      0.74 o 
   4  -4   6        8.19        6.45      0.41 o 
   5  -4   6        0.13       -0.44      0.33 o 
   6  -4   6       43.10       40.27      0.95 o 
   7  -4   6       74.00       64.71      1.33 o 
   8  -4   6        1.25        0.41      0.60 o 
  -8  -3   6        9.79       10.54      1.22 o 
  -7  -3   6       47.04       42.62      1.43 o 
  -6  -3   6       38.66       38.77      1.28 o 
  -5  -3   6        2.16        1.90      0.52 o 
  -4  -3   6       17.76       16.17      0.73 o 
  -3  -3   6       10.09       13.39      0.55 o 
  -2  -3   6        8.81        6.82      0.38 o 
  -1  -3   6       69.26       66.34      0.90 o 
   0  -3   6        3.96        0.73      0.22 o 
   1  -3   6       31.02       40.15      0.69 o 
   2  -3   6      407.77      426.41      3.95 o 
   3  -3   6       29.56       32.63      0.66 o 
   4  -3   6       10.69       12.24      0.54 o 
   5  -3   6        9.89       10.18      0.54 o 
   6  -3   6       90.98       80.62      1.27 o 
   7  -3   6       46.86       37.61      1.31 o 
   8  -3   6       19.91       21.92      1.19 o 
  -8  -2   6       14.06       11.70      1.49 o 
  -7  -2   6       43.96       42.35      1.39 o 
  -6  -2   6       45.61       45.48      1.73 o 
  -5  -2   6        0.49        0.26      0.45 o 
  -4  -2   6       73.98       68.76      1.59 o 
  -3  -2   6       70.82       62.11      0.88 o 
  -2  -2   6      308.69      290.71      2.78 o 
  -1  -2   6       31.86       36.22      0.63 o 
   0  -2   6      193.37      180.55      2.05 o 
   1  -2   6      801.75      847.89      7.48 o 
   2  -2   6       72.92       75.10      0.97 o 
   3  -2   6       31.76       36.95      0.67 o 
   4  -2   6        7.86        7.08      0.41 o 
   5  -2   6        0.92        0.23      0.30 o 
   6  -2   6       12.09       13.39      0.83 o 
   7  -2   6        6.42        3.87      0.67 o 
   8  -2   6        0.20        0.70      0.62 o 
  -8  -1   6       23.30       22.50      2.49 o 
  -7  -1   6        0.21       -0.26      0.59 o 
  -6  -1   6       89.50       91.59      1.79 o 
  -5  -1   6       12.22       11.26      0.75 o 
  -4  -1   6        1.75        3.24      0.44 o 
  -3  -1   6      581.16      631.31      6.99 o 
  -2  -1   6      192.43      198.12      2.38 o 
  -1  -1   6       20.44       18.39      0.47 o 
   0  -1   6        0.43        0.40      0.21 o 
   1  -1   6        7.91        3.81      0.26 o 
   2  -1   6      149.93      184.12      2.48 o 
   3  -1   6      111.60      120.52      1.35 o 
   4  -1   6       50.82       54.29      1.19 o 
   5  -1   6       47.86       44.63      1.00 o 
   6  -1   6       42.89       41.01      1.28 o 
   7  -1   6       13.79       15.50      1.36 o 
   8  -1   6        1.22        2.02      0.69 o 
  -8   0   6       28.17       28.66      1.24 o 
  -7   0   6       35.66       39.63      1.32 o 
  -6   0   6        0.04        0.09      0.48 o 
  -5   0   6       35.84       39.70      1.09 o 
  -4   0   6       17.11       16.92      0.75 o 
  -3   0   6      119.58      135.74      1.99 o 
  -2   0   6       70.19       68.47      1.83 o 
  -1   0   6       61.32       54.47      0.79 o 
   0   0   6     1706.65     1825.77     20.32 o 
   1   0   6     1309.19     1422.95     22.89 o 
   2   0   6        5.04        4.10      0.45 o 
   3   0   6        1.73        2.49      0.40 o 
   4   0   6      172.54      175.82      2.54 o 
   5   0   6       38.21       39.94      1.25 o 
   6   0   6        3.47        4.17      1.01 o 
   7   0   6        3.02        3.50      0.69 o 
   8   0   6        5.37        4.96      0.80 o 
  -9   1   6        1.65        2.01      0.78 o 
  -8   1   6        6.67        5.60      0.82 o 
  -7   1   6       78.80       78.45      1.74 o 
  -6   1   6       17.43       16.11      0.93 o 
  -5   1   6        0.00        0.25      0.41 o 
  -4   1   6       77.08       83.52      2.39 o 
  -3   1   6      149.09      134.01      2.41 o 
  -2   1   6      149.09      145.91      2.37 o 
  -1   1   6      105.97      116.37      1.70 o 
   0   1   6      633.40      745.67      6.60 o 
   1   1   6        0.33        1.13      0.53 o 
   2   1   6       34.03       30.62      1.00 o 
   3   1   6      174.65      166.50      2.37 o 
   4   1   6        0.00        0.69      0.46 o 
   5   1   6      118.99      123.53      2.15 o 
   6   1   6       10.20       10.49      1.25 o 
   7   1   6        1.47        2.27      0.66 o 
   8   1   6        1.43        0.92      0.73 o 
  -9   2   6        9.38        9.09      0.97 o 
  -8   2   6        0.00       -0.38      0.62 o 
  -7   2   6       28.32       24.22      1.57 o 
  -6   2   6        1.56        0.67      0.69 o 
  -5   2   6       16.17       14.67      0.82 o 
  -4   2   6       65.76       62.93      1.27 o 
  -3   2   6        8.42        8.39      0.36 o 
  -2   2   6        0.63        0.74      0.22 o 
  -1   2   6      473.32      475.21      4.34 o 
   0   2   6        1.53        0.81      0.25 o 
   1   2   6       25.05       21.22      0.72 o 
   2   2   6       72.17       88.33      1.93 o 
   3   2   6       70.64       70.98      2.06 o 
   4   2   6     1852.91     1888.02     20.53 o 
   5   2   6      431.50      423.19      5.37 o 
   6   2   6        5.91        9.26      1.30 o 
   7   2   6        0.01       -0.05      0.69 o 
  -9   3   6        2.90        3.02      0.85 o 
  -8   3   6        6.94        7.82      0.93 o 
  -7   3   6        4.52        5.27      0.71 o 
  -6   3   6       12.42       13.19      0.85 o 
  -5   3   6       10.97        6.96      1.04 o 
  -4   3   6       28.29       40.17      0.75 o 
  -3   3   6      412.73      421.55      3.94 o 
  -2   3   6      205.10      210.62      2.15 o 
  -1   3   6        8.64       14.24      0.53 o 
   0   3   6        4.49        8.95      0.47 o 
   1   3   6       57.89       62.71      1.29 o 
   2   3   6       15.02       12.36      1.01 o 
   3   3   6       69.42       68.65      2.99 o 
   4   3   6      570.31      579.99      6.95 o 
   5   3   6        0.85        1.00      0.69 o 
   6   3   6        0.13       -0.23      0.59 o 
   7   3   6       31.11       33.79      1.39 o 
  -9   4   6       15.43       18.85      1.22 o 
  -8   4   6        7.68        9.59      1.07 o 
  -7   4   6        5.09        6.38      0.74 o 
  -6   4   6        3.03        3.14      0.60 o 
  -5   4   6        6.96        5.29      0.43 o 
  -4   4   6       64.38       73.04      1.09 o 
  -3   4   6       68.56       62.49      0.96 o 
  -2   4   6      249.06      240.15      2.45 o 
  -1   4   6      322.86      328.73      3.19 o 
   0   4   6        7.17       10.73      0.75 o 
   1   4   6       51.18       60.04      0.92 o 
   2   4   6        0.03        0.13      0.25 o 
   3   4   6       16.15       14.84      0.91 o 
   4   4   6       10.94       10.09      0.79 o 
   5   4   6       19.76       18.92      1.09 o 
   6   4   6        8.87        8.81      0.89 o 
  -8   5   6       21.59       22.45      1.59 o 
  -7   5   6       12.26       14.79      1.07 o 
  -6   5   6       51.50       38.97      1.22 o 
  -5   5   6       58.98       42.84      0.94 o 
  -4   5   6       19.79       23.82      0.75 o 
  -3   5   6       23.12       24.96      0.71 o 
  -2   5   6       10.82        9.03      0.70 o 
  -1   5   6      394.89      369.39      3.60 o 
   0   5   6      152.58      159.24      1.82 o 
   1   5   6       16.02       16.61      0.62 o 
   2   5   6        0.08        0.00      0.30 o 
   3   5   6       13.81       13.04      0.90 o 
   4   5   6       34.45       35.42      1.30 o 
   5   5   6       13.96       14.29      0.99 o 
   6   5   6        0.16        0.33      0.72 o 
  -8   6   6        1.79        2.02      0.72 o 
  -7   6   6        1.07        1.70      0.62 o 
  -6   6   6       26.15       18.27      1.55 o 
  -5   6   6      101.07       91.28      1.37 o 
  -4   6   6        7.00        6.26      0.49 o 
  -3   6   6        9.91       10.02      0.53 o 
  -2   6   6        0.18        0.15      0.43 o 
  -1   6   6       68.17       63.73      2.31 o 
   0   6   6       10.77        9.51      0.56 o 
   1   6   6        4.21        3.88      0.42 o 
   2   6   6       13.81       14.89      0.97 o 
   3   6   6        3.18        2.45      0.63 o 
   4   6   6        5.97        5.27      0.77 o 
   5   6   6       24.39       24.16      1.28 o 
  -8   7   6        0.32        0.81      0.67 o 
  -7   7   6        0.31        0.47      0.60 o 
  -6   7   6       21.64       20.63      1.05 o 
  -5   7   6       19.11       19.89      1.25 o 
  -4   7   6        0.01       -0.51      0.39 o 
  -3   7   6       73.00       69.14      1.18 o 
  -2   7   6       18.67       21.13      0.83 o 
  -1   7   6      104.29       97.23      1.42 o 
   0   7   6        3.03        2.79      0.43 o 
   1   7   6        1.96        2.24      0.43 o 
   2   7   6        1.08        1.59      0.60 o 
   3   7   6        4.83        2.49      0.70 o 
   4   7   6        6.12        5.08      1.07 o 
  -7   8   6        0.17        1.55      0.85 o 
  -6   8   6        5.28        5.19      0.68 o 
  -5   8   6       13.20       13.22      0.70 o 
  -4   8   6        1.63        1.56      0.44 o 
  -3   8   6       16.39       13.86      1.44 o 
  -2   8   6      220.97      227.41      3.09 o 
  -1   8   6       16.93       17.55      0.77 o 
   0   8   6       32.91       35.28      1.06 o 
   1   8   6       31.01       30.03      1.22 o 
   2   8   6       36.32       37.91      1.34 o 
   3   8   6        0.13       -0.09      0.75 o 
  -7   9   6        8.43       11.66      1.50 o 
  -6   9   6        4.86        5.55      1.24 o 
  -5   9   6       17.77       17.28      1.09 o 
  -4   9   6        0.16        0.67      1.47 o 
  -3   9   6        1.23        0.61      0.65 o 
  -2   9   6       12.67       13.15      0.80 o 
  -1   9   6        0.06        0.60      0.46 o 
   0   9   6        0.84        1.04      0.48 o 
   1   9   6       15.91       13.19      0.92 o 
   2   9   6        1.31        1.12      0.71 o 
  -6  10   6        0.00        0.23      1.08 o 
  -5  10   6        3.38        2.98      1.17 o 
  -4  10   6       24.51       28.57      1.59 o 
  -3  10   6        5.07        4.84      0.84 o 
  -2  10   6        8.84        9.90      0.89 o 
  -1  10   6        9.63       11.68      0.92 o 
   0  10   6        7.33        6.31      1.24 o 
   1  10   6        4.19        5.80      1.29 o 
  -3  11   6       11.60       11.64      1.07 o 
  -2  11   6       54.30       58.88      2.35 o 
   2 -12   7        0.61       -0.17      1.39 o 
   3 -12   7        6.32        8.00      1.28 o 
  -1 -11   7        0.74       -0.52      0.81 o 
   0 -11   7        0.28       -0.92      1.31 o 
   1 -11   7        4.54        4.20      0.98 o 
   2 -11   7       15.65       15.24      1.15 o 
   3 -11   7        4.27        2.90      0.86 o 
   4 -11   7       15.66       17.59      1.23 o 
   5 -11   7       14.35       15.04      1.18 o 
  -2 -10   7       11.53       10.81      1.03 o 
  -1 -10   7        7.49       11.47      1.01 o 
   0 -10   7        2.75        1.33      1.17 o 
   1 -10   7        1.96        1.85      0.72 o 
   2 -10   7        7.34        4.81      0.83 o 
   3 -10   7        2.53        2.84      0.78 o 
   4 -10   7        8.13       12.41      1.04 o 
   5 -10   7        7.89        7.87      0.97 o 
   6 -10   7        2.52        1.46      0.85 o 
  -4  -9   7        0.98        0.76      0.95 o 
  -3  -9   7       11.00       11.96      1.81 o 
  -2  -9   7       22.66       24.55      1.24 o 
  -1  -9   7       16.06       15.59      1.05 o 
   0  -9   7       77.66       75.43      1.77 o 
   1  -9   7        8.95        7.23      0.80 o 
   2  -9   7        9.28        8.14      0.83 o 
   3  -9   7       14.89       13.20      0.97 o 
   4  -9   7       35.43       35.03      1.39 o 
   5  -9   7       16.76       16.41      1.10 o 
   6  -9   7        4.50        6.03      0.85 o 
   7  -9   7       13.39       15.23      1.21 o 
  -4  -8   7        4.19        3.82      1.48 o 
  -3  -8   7       24.11       21.84      1.20 o 
  -2  -8   7        7.10        7.01      0.78 o 
  -1  -8   7       18.62       19.51      1.11 o 
   0  -8   7        6.20        5.75      0.73 o 
   1  -8   7        5.84        4.05      0.67 o 
   2  -8   7        4.86        2.56      0.64 o 
   3  -8   7        7.26        5.18      0.94 o 
   4  -8   7        1.08       -0.31      0.64 o 
   5  -8   7       26.13       26.65      1.22 o 
   6  -8   7       16.90       17.60      1.17 o 
   7  -8   7       83.01       87.86      2.01 o 
  -5  -7   7        3.39        7.15      0.79 o 
  -4  -7   7        0.66       -0.43      0.44 o 
  -3  -7   7        3.79        3.80      0.48 o 
  -2  -7   7       34.90       36.55      0.90 o 
  -1  -7   7       96.10       91.47      1.30 o 
   0  -7   7        0.06        0.37      0.27 o 
   1  -7   7        6.48        4.15      0.62 o 
   2  -7   7        5.15        3.02      0.62 o 
   3  -7   7       69.47       60.23      1.50 o 
   4  -7   7      117.90      118.27      2.14 o 
   5  -7   7       39.33       36.40      1.29 o 
   6  -7   7       21.46       18.69      1.94 o 
   7  -7   7        0.35        1.21      0.67 o 
   8  -7   7        4.75        6.96      1.33 o 
  -6  -6   7       14.87       16.16      1.08 o 
  -5  -6   7        0.12       -0.05      0.54 o 
  -4  -6   7        0.04       -0.41      0.43 o 
  -3  -6   7        0.74        0.40      0.40 o 
  -2  -6   7       17.79       21.78      0.84 o 
  -1  -6   7      122.09      118.65      1.50 o 
   0  -6   7        1.24        1.57      0.28 o 
   1  -6   7       22.90       25.22      0.58 o 
   2  -6   7       13.68       13.93      0.93 o 
   3  -6   7       62.68       60.53      1.01 o 
   4  -6   7      106.24      100.12      1.41 o 
   5  -6   7        3.31        2.65      0.44 o 
   6  -6   7       62.91       61.61      1.21 o 
   7  -6   7       47.02       45.49      1.30 o 
   8  -6   7        0.04        0.64      0.95 o 
  -6  -5   7        2.34        2.70      0.80 o 
  -5  -5   7        2.28        2.45      0.60 o 
  -4  -5   7       11.66       10.36      0.57 o 
  -3  -5   7        3.92        5.93      0.47 o 
  -2  -5   7      131.92      146.41      1.73 o 
  -1  -5   7      297.55      305.44      3.03 o 
   0  -5   7        0.27        0.24      0.24 o 
   1  -5   7        6.23        4.60      0.32 o 
   2  -5   7       25.35       22.33      0.72 o 
   3  -5   7       27.47       20.23      0.68 o 
   4  -5   7        0.47        0.37      0.40 o 
   5  -5   7        2.51        2.05      0.40 o 
   6  -5   7      128.56      123.35      1.70 o 
   7  -5   7       39.17       35.01      1.93 o 
   8  -5   7        0.77        0.93      0.66 o 
  -7  -4   7        3.61        4.33      1.00 o 
  -6  -4   7       76.27       76.22      1.73 o 
  -5  -4   7        0.03       -0.16      0.49 o 
  -4  -4   7       11.35       13.52      0.90 o 
  -3  -4   7        8.05        6.87      0.44 o 
  -2  -4   7       23.13       22.56      0.73 o 
  -1  -4   7      175.59      183.42      1.95 o 
   0  -4   7        7.40       10.72      0.58 o 
   1  -4   7        8.86       10.88      0.48 o 
   2  -4   7       18.71       16.73      0.58 o 
   3  -4   7       19.84       19.35      0.63 o 
   4  -4   7        1.36        0.59      0.32 o 
   5  -4   7        0.35       -0.25      0.43 o 
   6  -4   7       55.54       47.32      1.03 o 
   7  -4   7        4.45        3.36      0.68 o 
   8  -4   7        9.90       12.01      0.95 o 
  -7  -3   7       23.82       24.42      1.21 o 
  -6  -3   7       90.45       93.71      1.88 o 
  -5  -3   7        0.05       -0.05      0.48 o 
  -4  -3   7        7.93        6.70      0.55 o 
  -3  -3   7       56.51       61.82      0.97 o 
  -2  -3   7        9.24        9.62      0.52 o 
  -1  -3   7       38.50       37.54      0.71 o 
   0  -3   7       57.94       58.12      0.86 o 
   1  -3   7      205.97      189.09      1.96 o 
   2  -3   7       18.27       25.86      0.63 o 
   3  -3   7       31.81       30.44      0.69 o 
   4  -3   7      100.86      103.47      1.34 o 
   5  -3   7        0.20        0.72      0.33 o 
   6  -3   7        5.17        5.22      0.66 o 
   7  -3   7       15.97       14.76      1.37 o 
   8  -3   7        2.92        4.83      0.78 o 
  -8  -2   7        1.64        2.55      0.89 o 
  -7  -2   7       27.22       27.59      2.05 o 
  -6  -2   7        5.62        5.77      0.69 o 
  -5  -2   7        9.30       11.01      0.78 o 
  -4  -2   7        6.94        7.71      0.38 o 
  -3  -2   7        9.54        6.85      0.36 o 
  -2  -2   7       64.18       59.69      0.87 o 
  -1  -2   7      465.12      472.46      4.33 o 
   0  -2   7       41.39       31.09      0.64 o 
   1  -2   7       77.97       76.65      1.45 o 
   2  -2   7        7.30        7.21      0.38 o 
   3  -2   7        3.36        2.86      0.29 o 
   4  -2   7      233.02      235.20      2.44 o 
   5  -2   7      129.80      130.31      1.59 o 
   6  -2   7       34.33       29.85      2.30 o 
   7  -2   7        7.90        8.29      0.80 o 
   8  -2   7        0.06        0.45      0.81 o 
  -8  -1   7        7.71        8.45      0.91 o 
  -7  -1   7       18.95       17.67      1.05 o 
  -6  -1   7        0.07        0.06      0.51 o 
  -5  -1   7        0.01        0.16      0.44 o 
  -4  -1   7       39.40       38.58      1.04 o 
  -3  -1   7       95.41      101.65      1.60 o 
  -2  -1   7        0.99        2.07      0.32 o 
  -1  -1   7       15.40       16.08      0.51 o 
   0  -1   7        0.93        0.19      0.24 o 
   1  -1   7      470.91      525.69      4.77 o 
   2  -1   7        0.01        0.52      0.30 o 
   3  -1   7      113.67      128.85      1.96 o 
   4  -1   7      112.95      108.46      3.99 o 
   5  -1   7       30.41       32.29      1.61 o 
   6  -1   7       12.86       10.86      0.81 o 
   7  -1   7       12.97       13.16      0.93 o 
   8  -1   7        1.37        0.70      1.55 o 
  -8   0   7        6.97        5.70      1.15 o 
  -7   0   7        3.57        2.38      0.64 o 
  -6   0   7       25.07       24.11      1.04 o 
  -5   0   7        5.01        2.84      0.52 o 
  -4   0   7       65.84       63.81      1.30 o 
  -3   0   7       40.23       40.16      0.96 o 
  -2   0   7       90.01       98.49      1.39 o 
  -1   0   7       32.15       25.78      0.99 o 
   0   0   7     2226.13     2369.86     24.19 o 
   1   0   7     2189.80     2337.43     25.51 o 
   2   0   7       12.47       10.28      0.67 o 
   3   0   7       94.48       99.45      2.32 o 
   4   0   7      311.04      297.15      3.88 o 
   5   0   7       15.65       16.25      1.00 o 
   6   0   7       31.36       26.44      1.15 o 
   7   0   7        4.38        5.30      0.75 o 
   8   0   7        7.34        7.42      0.90 o 
  -8   1   7        1.53        1.79      0.72 o 
  -7   1   7        0.15       -0.47      0.57 o 
  -6   1   7        3.49        3.72      0.60 o 
  -5   1   7        5.72        5.46      0.58 o 
  -4   1   7       96.00      101.98      1.69 o 
  -3   1   7       11.76       12.93      0.68 o 
  -2   1   7       19.09       14.42      0.46 o 
  -1   1   7       29.80       25.51      0.63 o 
   0   1   7      291.10      333.26      4.20 o 
   1   1   7       20.60       22.93      0.54 o 
   2   1   7       12.28       14.59      1.35 o 
   3   1   7      634.28      637.86      7.37 o 
   4   1   7      466.18      459.30      5.64 o 
   5   1   7       43.23       43.99      1.33 o 
   6   1   7       12.24       10.09      0.83 o 
   7   1   7        6.26        5.32      0.78 o 
  -8   2   7        9.90       10.59      0.93 o 
  -7   2   7        0.44       -0.76      0.57 o 
  -6   2   7        1.45        0.15      0.69 o 
  -5   2   7       32.77       32.61      1.07 o 
  -4   2   7       43.74       51.09      1.16 o 
  -3   2   7      420.89      427.12      3.99 o 
  -2   2   7      334.19      328.61      3.14 o 
  -1   2   7       12.22       11.08      0.51 o 
   0   2   7       93.87       63.18      0.91 o 
   1   2   7      150.55      171.71      2.80 o 
   2   2   7       12.16       15.47      0.90 o 
   3   2   7       48.63       51.60      1.90 o 
   4   2   7        0.62        1.86      0.62 o 
   5   2   7        0.05       -0.53      0.54 o 
   6   2   7       30.35       32.76      1.29 o 
   7   2   7        0.82        1.06      0.70 o 
  -8   3   7        1.17        2.03      0.69 o 
  -7   3   7        2.67        2.62      0.66 o 
  -6   3   7       21.82       16.49      0.98 o 
  -5   3   7        4.33        4.06      0.59 o 
  -4   3   7        3.61        4.83      0.34 o 
  -3   3   7        0.80        1.34      0.27 o 
  -2   3   7       46.79       47.80      0.84 o 
  -1   3   7       58.07       44.16      1.56 o 
   0   3   7      112.90      114.87      2.06 o 
   1   3   7      150.88      145.21      1.90 o 
   2   3   7       95.54       89.34      1.65 o 
   3   3   7       39.86       38.87      1.24 o 
   4   3   7      162.17      163.75      2.92 o 
   5   3   7       39.85       38.53      1.32 o 
   6   3   7        2.32        2.80      0.71 o 
   7   3   7       20.21       21.51      1.27 o 
  -8   4   7        0.50        1.25      0.69 o 
  -7   4   7        2.24        0.86      0.92 o 
  -6   4   7       12.91       11.64      0.87 o 
  -5   4   7       34.77       34.94      1.15 o 
  -4   4   7      109.28      101.70      1.35 o 
  -3   4   7       32.83       24.49      0.76 o 
  -2   4   7        7.39        8.19      0.44 o 
  -1   4   7        0.13        0.50      0.31 o 
   0   4   7       53.81       59.27      0.95 o 
   1   4   7       33.71       33.45      0.82 o 
   2   4   7        2.28        1.10      0.50 o 
   3   4   7       83.82       80.28      1.68 o 
   4   4   7        0.07        0.18      0.57 o 
   5   4   7       12.64       13.56      0.95 o 
   6   4   7        6.15        6.95      0.87 o 
  -8   5   7        1.30        2.25      0.74 o 
  -7   5   7        6.36        6.38      0.76 o 
  -6   5   7        1.47        0.51      0.56 o 
  -5   5   7       18.91       10.34      1.29 o 
  -4   5   7        5.89        5.83      0.49 o 
  -3   5   7        0.11       -0.60      0.48 o 
  -2   5   7      391.60      370.73      5.25 o 
  -1   5   7      108.26       98.62      1.36 o 
   0   5   7        3.62        4.22      0.40 o 
   1   5   7        1.40        1.36      0.34 o 
   2   5   7       33.85       29.10      1.13 o 
   3   5   7       42.01       38.59      1.30 o 
   4   5   7        0.10       -0.56      0.59 o 
   5   5   7        0.07       -0.31      0.95 o 
  -8   6   7        4.36        5.56      1.40 o 
  -7   6   7        3.54        3.53      0.73 o 
  -6   6   7        4.34        2.25      0.61 o 
  -5   6   7       12.34       10.42      0.81 o 
  -4   6   7        9.78        7.64      0.52 o 
  -3   6   7      111.72      109.75      3.21 o 
  -2   6   7      831.80      819.43      7.51 o 
  -1   6   7       22.52       20.06      0.87 o 
   0   6   7       51.54       50.45      0.99 o 
   1   6   7       22.12       23.00      0.74 o 
   2   6   7        0.39       -0.17      0.55 o 
   3   6   7        0.28       -0.75      0.57 o 
   4   6   7       16.88       15.98      1.05 o 
   5   6   7        9.61        9.11      0.97 o 
  -8   7   7        5.86        8.01      0.88 o 
  -7   7   7       22.00       23.97      1.15 o 
  -6   7   7        7.05        7.67      0.75 o 
  -5   7   7       24.08       23.22      0.87 o 
  -4   7   7       15.09       17.34      0.79 o 
  -3   7   7       74.51       73.97      1.69 o 
  -2   7   7      142.48      149.57      1.89 o 
  -1   7   7        1.13        2.33      0.52 o 
   0   7   7       24.72       23.76      0.82 o 
   1   7   7       32.18       31.85      1.21 o 
   2   7   7        0.09       -0.02      0.58 o 
   3   7   7        4.81        3.86      0.74 o 
   4   7   7        2.05        1.72      0.75 o 
  -7   8   7        6.57        6.58      0.88 o 
  -6   8   7        2.16        2.43      0.64 o 
  -5   8   7        7.78        7.62      0.60 o 
  -4   8   7        1.20        2.32      0.49 o 
  -3   8   7        6.83        6.36      0.63 o 
  -2   8   7       14.24       14.86      0.77 o 
  -1   8   7        1.72        2.09      0.47 o 
   0   8   7       18.06       19.94      0.88 o 
   1   8   7       14.32       12.84      0.92 o 
   2   8   7       54.16       50.15      1.54 o 
   3   8   7        0.17       -0.21      1.09 o 
  -6   9   7        3.65        5.19      1.22 o 
  -5   9   7       27.77       27.25      1.47 o 
  -4   9   7        3.80        3.28      1.36 o 
  -3   9   7        8.22        8.03      0.60 o 
  -2   9   7       24.45       29.05      1.09 o 
  -1   9   7       25.60       27.28      0.96 o 
   0   9   7        9.03        8.07      0.81 o 
   1   9   7       14.16       15.24      1.08 o 
   2   9   7        3.59        2.64      0.81 o 
  -5  10   7        0.06        2.05      1.14 o 
  -4  10   7       10.35       11.46      1.27 o 
  -3  10   7        0.40        0.51      0.73 o 
  -2  10   7       12.04       17.14      1.71 o 
  -1  10   7        9.22        9.13      1.14 o 
   0  10   7        3.24        3.27      1.18 o 
  -1 -11   8        1.05        2.54      1.24 o 
   0 -11   8        0.17        0.77      0.83 o 
   1 -11   8        0.16       -0.72      0.75 o 
   2 -11   8        2.57        2.99      0.85 o 
   3 -11   8        4.51        4.70      0.93 o 
   4 -11   8        8.91       10.55      1.08 o 
   5 -11   8        0.43        0.19      0.87 o 
  -2 -10   8        0.65        1.05      1.00 o 
  -1 -10   8        1.48        1.18      0.82 o 
   0 -10   8        2.92        1.49      0.77 o 
   1 -10   8        1.19        1.85      0.74 o 
   2 -10   8        5.60        4.39      0.82 o 
   3 -10   8        2.10        1.60      1.03 o 
   4 -10   8        0.54        1.20      0.77 o 
   5 -10   8       13.12       15.03      1.12 o 
   6 -10   8        3.59        2.64      1.07 o 
  -3  -9   8       12.03       11.79      1.01 o 
  -2  -9   8       35.58       33.40      1.37 o 
  -1  -9   8        0.06        0.86      0.69 o 
   0  -9   8       19.46       17.57      1.07 o 
   1  -9   8        0.24       -0.73      0.63 o 
   2  -9   8        0.06        1.23      0.67 o 
   3  -9   8       16.69       16.24      1.08 o 
   4  -9   8        0.23        0.53      0.70 o 
   5  -9   8        0.07        0.24      0.71 o 
   6  -9   8       14.56       15.88      1.16 o 
   7  -9   8        0.30        1.30      0.79 o 
  -4  -8   8        5.45        4.98      1.18 o 
  -3  -8   8        8.45        5.87      0.81 o 
  -2  -8   8       32.05       27.00      1.24 o 
  -1  -8   8        1.83        1.87      0.66 o 
   0  -8   8       69.88       59.11      1.56 o 
   1  -8   8       33.32       21.19      1.10 o 
   2  -8   8        0.80       -0.02      1.11 o 
   3  -8   8        0.53        0.28      0.62 o 
   4  -8   8       15.31       15.05      1.03 o 
   5  -8   8        4.86        4.85      0.77 o 
   6  -8   8       20.28       20.63      1.19 o 
   7  -8   8       69.46       69.27      1.81 o 
  -5  -7   8        0.65        2.23      0.95 o 
  -4  -7   8        7.89        7.96      0.70 o 
  -3  -7   8        0.02       -0.44      0.40 o 
  -2  -7   8        4.55        5.09      0.47 o 
  -1  -7   8        0.01       -0.06      0.34 o 
   0  -7   8        9.08        7.35      0.73 o 
   1  -7   8       25.44       22.43      1.09 o 
   2  -7   8       19.57       22.36      1.40 o 
   3  -7   8      194.68      187.11      4.63 o 
   4  -7   8      114.33      116.84      2.14 o 
   5  -7   8        2.16        1.35      0.64 o 
   6  -7   8       26.34       27.41      1.24 o 
   7  -7   8        5.76        5.62      0.80 o 
   8  -7   8        0.03        0.76      1.14 o 
  -6  -6   8        4.64        5.63      0.81 o 
  -5  -6   8        5.00        5.52      0.70 o 
  -4  -6   8        6.03        5.56      0.53 o 
  -3  -6   8       68.93       67.64      1.19 o 
  -2  -6   8       15.67       16.35      0.72 o 
  -1  -6   8       75.28       72.17      1.15 o 
   0  -6   8       43.72       38.08      0.79 o 
   1  -6   8        2.69        2.01      0.55 o 
   2  -6   8       26.47       32.14      0.76 o 
   3  -6   8       72.81       76.34      1.19 o 
   4  -6   8      239.15      228.12      2.50 o 
   5  -6   8       35.22       33.33      0.92 o 
   6  -6   8       33.49       35.53      0.97 o 
   7  -6   8       14.55       11.52      0.89 o 
   8  -6   8       11.01       16.59      2.00 o 
  -6  -5   8        1.52        2.86      0.69 o 
  -5  -5   8        1.41        1.30      0.56 o 
  -4  -5   8        5.25        4.55      0.48 o 
  -3  -5   8      123.10      115.53      1.66 o 
  -2  -5   8      277.06      267.83      2.78 o 
  -1  -5   8        0.03       -0.08      0.29 o 
   0  -5   8        7.89        9.01      0.60 o 
   1  -5   8      129.33      135.50      1.60 o 
   2  -5   8        0.03        1.29      0.33 o 
   3  -5   8        0.60        0.89      0.35 o 
   4  -5   8        1.11        1.05      0.38 o 
   5  -5   8        9.92       11.02      0.61 o 
   6  -5   8        2.93        2.20      0.46 o 
   7  -5   8        0.48        0.04      0.60 o 
   8  -5   8        2.17        2.02      1.16 o 
  -7  -4   8       15.13       16.35      1.11 o 
  -6  -4   8        7.85        7.31      0.80 o 
  -5  -4   8        0.29       -0.49      0.51 o 
  -4  -4   8       17.80       17.58      0.93 o 
  -3  -4   8        6.49        7.66      0.47 o 
  -2  -4   8       21.17       20.98      0.66 o 
  -1  -4   8        6.58        8.20      0.42 o 
   0  -4   8      396.59      367.64      3.53 o 
   1  -4   8       66.42       69.66      1.04 o 
   2  -4   8      222.69      218.75      2.30 o 
   3  -4   8       51.72       40.59      0.84 o 
   4  -4   8        7.73        8.22      0.52 o 
   5  -4   8       30.71       26.38      0.79 o 
   6  -4   8        6.52        6.62      0.73 o 
   7  -4   8        6.20        3.11      0.67 o 
   8  -4   8        0.03       -0.24      0.67 o 
  -7  -3   8        5.39        7.03      0.86 o 
  -6  -3   8        8.54        8.26      0.81 o 
  -5  -3   8       61.52       59.97      1.45 o 
  -4  -3   8       40.86       33.71      1.06 o 
  -3  -3   8       68.75       73.97      1.10 o 
  -2  -3   8       66.17       66.85      1.00 o 
  -1  -3   8       17.86       17.86      0.59 o 
   0  -3   8      174.35      207.36      2.16 o 
   1  -3   8      131.62      126.30      1.48 o 
   2  -3   8       10.49        6.80      0.41 o 
   3  -3   8        4.03        1.63      0.41 o 
   4  -3   8      134.68      127.64      1.58 o 
   5  -3   8        0.92        0.67      0.35 o 
   6  -3   8        0.16        0.07      0.61 o 
   7  -3   8        8.87        7.34      0.80 o 
   8  -3   8        0.03        0.07      0.91 o 
  -8  -2   8       24.07       22.74      1.27 o 
  -7  -2   8       39.79       41.49      1.41 o 
  -6  -2   8        1.60        1.28      0.59 o 
  -5  -2   8        3.33        2.47      0.55 o 
  -4  -2   8       30.27       32.07      1.61 o 
  -3  -2   8       79.00       72.44      1.03 o 
  -2  -2   8        3.55        3.31      0.32 o 
  -1  -2   8       44.06       40.34      0.75 o 
   0  -2   8      926.74      986.09      8.72 o 
   1  -2   8      321.25      331.02      3.19 o 
   2  -2   8       17.12       17.43      0.55 o 
   3  -2   8       11.38       10.06      0.49 o 
   4  -2   8       75.39       75.10      1.09 o 
   5  -2   8       10.86        8.77      0.73 o 
   6  -2   8        6.22        4.51      0.68 o 
   7  -2   8        0.00        0.65      0.62 o 
   8  -2   8        0.20        0.37      0.78 o 
  -8  -1   8        4.78        3.20      0.79 o 
  -7  -1   8       32.34       34.00      1.29 o 
  -6  -1   8        0.00       -0.19      0.82 o 
  -5  -1   8        1.05        0.27      0.47 o 
  -4  -1   8       58.42       59.40      1.28 o 
  -3  -1   8       73.40       79.57      1.40 o 
  -2  -1   8       53.01       49.08      0.81 o 
  -1  -1   8       19.03       13.83      0.51 o 
   0  -1   8      215.78      215.96      2.73 o 
   1  -1   8       19.96       21.67      0.97 o 
   2  -1   8        4.60        5.95      0.37 o 
   3  -1   8       78.76       84.68      1.58 o 
   4  -1   8       75.70       73.41      1.57 o 
   5  -1   8      121.19      122.07      2.18 o 
   6  -1   8        2.38        3.09      1.02 o 
   7  -1   8       15.28       18.53      1.83 o 
   8  -1   8       12.17       14.61      1.07 o 
  -8   0   8        0.56        1.02      0.71 o 
  -7   0   8        8.86        6.34      0.75 o 
  -6   0   8        3.68        1.95      0.58 o 
  -5   0   8        8.07        8.32      0.67 o 
  -4   0   8       16.23       17.62      0.82 o 
  -3   0   8       19.38       21.65      0.81 o 
  -2   0   8      147.72      128.35      1.96 o 
  -1   0   8        2.72        2.77      0.29 o 
   0   0   8       50.51       52.53      0.84 o 
   1   0   8      191.00      203.02      2.09 o 
   2   0   8      581.21      607.03     13.79 o 
   3   0   8       43.26       40.97      1.15 o 
   4   0   8     1256.31     1273.86     14.15 o 
   5   0   8       98.22       93.87      2.68 o 
   6   0   8       37.62       41.17      1.38 o 
   7   0   8        2.60        1.82      0.70 o 
  -8   1   8        3.48        2.44      1.38 o 
  -7   1   8        0.74       -0.17      0.59 o 
  -6   1   8       18.06       15.71      0.97 o 
  -5   1   8       73.78       66.87      1.71 o 
  -4   1   8       11.24       11.53      1.55 o 
  -3   1   8        1.72        2.32      0.58 o 
  -2   1   8        2.46        1.46      0.26 o 
  -1   1   8       55.93       59.43      0.90 o 
   0   1   8      187.16      195.42      2.04 o 
   1   1   8       63.24       74.20      1.00 o 
   2   1   8       16.42       18.98      0.89 o 
   3   1   8      139.77      143.33      2.26 o 
   4   1   8      199.15      198.63      2.95 o 
   5   1   8       12.80       11.97      0.83 o 
   6   1   8       11.92       15.89      1.09 o 
   7   1   8       44.68       49.19      1.57 o 
  -8   2   8        0.42       -0.31      0.93 o 
  -7   2   8        7.26        7.11      0.79 o 
  -6   2   8        4.13        5.09      0.74 o 
  -5   2   8       22.13       16.85      1.16 o 
  -4   2   8        3.45        1.07      0.45 o 
  -3   2   8        2.26        1.67      0.26 o 
  -2   2   8      141.35      132.72      1.54 o 
  -1   2   8      421.80      417.44      3.94 o 
   0   2   8        5.13        7.21      0.48 o 
   1   2   8      198.55      218.48      3.02 o 
   2   2   8        0.00       -0.02      0.42 o 
   3   2   8        9.49        9.49      0.75 o 
   4   2   8       63.48       62.58      1.56 o 
   5   2   8       17.24       15.82      1.02 o 
   6   2   8       34.63       33.86      1.33 o 
   7   2   8        2.05        1.49      0.75 o 
  -8   3   8        0.07        0.41      1.02 o 
  -7   3   8        3.94        4.07      0.71 o 
  -6   3   8      133.28      112.91      2.07 o 
  -5   3   8      217.17      187.89      3.23 o 
  -4   3   8        0.16       -0.32      0.68 o 
  -3   3   8      182.68      167.31      3.21 o 
  -2   3   8      211.54      200.76      2.16 o 
  -1   3   8        0.12        1.34      0.33 o 
   0   3   8        0.39        0.91      0.31 o 
   1   3   8        7.54        9.05      0.43 o 
   2   3   8       21.16       15.94      0.91 o 
   3   3   8        1.95        2.21      0.63 o 
   4   3   8       33.52       35.35      1.27 o 
   5   3   8       25.58       24.98      1.21 o 
   6   3   8        0.78        0.77      1.00 o 
  -8   4   8        1.15        0.29      0.68 o 
  -7   4   8        2.08        1.59      0.86 o 
  -6   4   8       94.74       78.69      1.73 o 
  -5   4   8       46.86       41.97      1.28 o 
  -4   4   8       32.27       31.33      1.91 o 
  -3   4   8       80.46       74.42      1.16 o 
  -2   4   8        0.12        0.00      0.94 o 
  -1   4   8       56.11       58.55      1.09 o 
   0   4   8        2.02        2.57      0.36 o 
   1   4   8       10.36       12.51      0.54 o 
   2   4   8        6.84        6.43      0.83 o 
   3   4   8       37.59       39.82      1.41 o 
   4   4   8       50.00       50.16      1.48 o 
   5   4   8       31.06       30.40      1.81 o 
   6   4   8        5.15        4.94      1.30 o 
  -8   5   8        4.33        3.35      0.78 o 
  -7   5   8        5.68        5.02      0.74 o 
  -6   5   8        1.63        1.05      0.60 o 
  -5   5   8        0.30       -0.08      0.51 o 
  -4   5   8       14.92       13.42      0.67 o 
  -3   5   8        4.15        2.07      0.55 o 
  -2   5   8      215.48      222.01      2.97 o 
  -1   5   8       89.57       82.06      1.72 o 
   0   5   8        4.41        3.20      0.41 o 
   1   5   8        5.89        5.09      0.44 o 
   2   5   8        2.16        0.93      0.57 o 
   3   5   8        0.40       -0.21      0.56 o 
   4   5   8        0.99        0.25      0.81 o 
   5   5   8       15.82       17.67      1.15 o 
  -8   6   8        2.04        1.75      0.75 o 
  -7   6   8        0.02        0.45      0.83 o 
  -6   6   8       13.43       11.87      0.92 o 
  -5   6   8        9.58        8.98      0.74 o 
  -4   6   8        6.73        6.07      0.52 o 
  -3   6   8        0.15        0.22      0.39 o 
  -2   6   8      239.90      239.37      3.25 o 
  -1   6   8       17.08       17.26      1.25 o 
   0   6   8        5.62        4.60      0.47 o 
   1   6   8       90.48       78.85      1.68 o 
   2   6   8       57.62       51.71      1.45 o 
   3   6   8        0.08       -0.26      0.88 o 
   4   6   8       18.20       17.14      1.10 o 
  -7   7   8        8.37        9.11      0.86 o 
  -6   7   8        8.39       12.34      1.08 o 
  -5   7   8        6.96        7.12      0.73 o 
  -4   7   8        2.45        3.70      0.49 o 
  -3   7   8        4.37        6.49      0.54 o 
  -2   7   8        2.74        2.66      0.47 o 
  -1   7   8       40.90       43.07      1.50 o 
   0   7   8        0.02        0.55      0.42 o 
   1   7   8       48.21       41.66      1.36 o 
   2   7   8        0.01       -0.85      0.61 o 
   3   7   8        1.46        1.16      0.71 o 
  -7   8   8        9.24        8.57      0.86 o 
  -6   8   8        1.36        2.86      0.67 o 
  -5   8   8        0.24        1.06      0.60 o 
  -4   8   8        7.20        8.54      0.61 o 
  -3   8   8       22.24       26.07      0.89 o 
  -2   8   8       15.33       16.55      0.81 o 
  -1   8   8        0.00        0.30      0.45 o 
   0   8   8        0.06       -0.26      0.59 o 
   1   8   8        6.44        7.82      0.83 o 
   2   8   8        1.25        1.19      0.73 o 
  -6   9   8        0.15        0.65      1.12 o 
  -5   9   8        0.12        2.72      1.10 o 
  -4   9   8        1.87        2.07      0.58 o 
  -3   9   8        0.28        0.59      0.49 o 
  -2   9   8       13.39       15.73      1.47 o 
  -1   9   8       12.00       13.80      0.80 o 
   0   9   8       20.02       23.39      1.19 o 
   1   9   8        6.80        6.56      0.85 o 
  -4  10   8        0.14        0.69      0.79 o 
  -3  10   8        2.24        2.92      0.80 o 
  -2  10   8        2.87        5.34      0.81 o 
  -1  10   8        1.57        2.15      1.12 o 
   0 -11   9        9.96        8.52      1.06 o 
   1 -11   9        0.39       -0.69      1.29 o 
   2 -11   9        0.08        0.59      0.83 o 
   3 -11   9        0.66        0.58      0.85 o 
   4 -11   9       11.02       12.56      1.15 o 
  -2 -10   9        3.63        4.30      1.78 o 
  -1 -10   9        5.63        4.88      0.96 o 
   0 -10   9        4.15        2.78      0.83 o 
   1 -10   9        0.68        1.07      0.75 o 
   2 -10   9        0.62        0.15      1.42 o 
   3 -10   9        1.88        1.70      0.79 o 
   4 -10   9        5.29        4.72      0.91 o 
   5 -10   9        0.98        0.54      0.82 o 
   6 -10   9       17.38       22.44      1.41 o 
  -3  -9   9        0.28       -0.89      0.78 o 
  -2  -9   9        7.47        9.29      1.44 o 
  -1  -9   9       15.33       13.33      1.02 o 
   0  -9   9        3.14        1.31      1.05 o 
   1  -9   9        4.86        2.85      0.74 o 
   2  -9   9       14.52       12.99      0.97 o 
   3  -9   9        3.72        4.90      0.81 o 
   4  -9   9        1.81        1.35      0.73 o 
   5  -9   9        0.42        0.11      0.71 o 
   6  -9   9        0.26        1.04      0.76 o 
  -4  -8   9        6.17        6.41      1.27 o 
  -3  -8   9        3.42        2.77      0.82 o 
  -2  -8   9       13.92       16.12      1.12 o 
  -1  -8   9       35.06       33.42      1.46 o 
   0  -8   9        1.89        1.11      0.66 o 
   1  -8   9        4.71        4.57      0.72 o 
   2  -8   9        0.69        1.11      0.65 o 
   3  -8   9        4.01        3.05      0.70 o 
   4  -8   9       52.91       53.35      1.53 o 
   5  -8   9        8.55        8.10      0.86 o 
   6  -8   9        8.03        7.06      0.86 o 
   7  -8   9        3.20        1.94      1.09 o 
  -5  -7   9        7.11        8.26      0.80 o 
  -4  -7   9        0.55       -0.01      0.53 o 
  -3  -7   9        4.29        2.24      0.49 o 
  -2  -7   9        2.50        3.56      0.46 o 
  -1  -7   9        8.87        9.69      0.58 o 
   0  -7   9       27.32       23.61      1.14 o 
   1  -7   9        4.16        3.79      0.66 o 
   2  -7   9        3.24        3.52      0.66 o 
   3  -7   9       43.13       39.22      1.29 o 
   4  -7   9       54.30       54.82      1.47 o 
   5  -7   9        0.29        0.69      0.89 o 
   6  -7   9       29.31       31.81      1.26 o 
   7  -7   9        1.40        2.13      1.20 o 
  -6  -6   9       25.94       27.58      1.29 o 
  -5  -6   9        0.00        0.58      0.56 o 
  -4  -6   9        2.16        0.85      0.54 o 
  -3  -6   9       67.23       61.66      1.16 o 
  -2  -6   9        0.08        0.36      0.38 o 
  -1  -6   9       53.47       52.31      1.00 o 
   0  -6   9        4.36        3.15      0.37 o 
   1  -6   9        1.06        1.18      0.31 o 
   2  -6   9       27.69       23.36      0.74 o 
   3  -6   9       38.29       32.52      0.87 o 
   4  -6   9        9.63        9.20      0.56 o 
   5  -6   9        3.01        3.89      0.56 o 
   6  -6   9        0.01       -0.27      0.45 o 
   7  -6   9        0.83        0.20      0.90 o 
  -6  -5   9        7.46        7.04      0.82 o 
  -5  -5   9        0.29       -0.09      0.53 o 
  -4  -5   9        7.44        5.41      0.63 o 
  -3  -5   9        2.79        3.72      0.47 o 
  -2  -5   9        0.00        0.62      0.37 o 
  -1  -5   9        8.95        9.17      0.53 o 
   0  -5   9        8.20        7.85      0.45 o 
   1  -5   9      369.93      371.01      3.64 o 
   2  -5   9      271.23      280.39      2.89 o 
   3  -5   9      280.93      282.26      2.94 o 
   4  -5   9      248.74      250.61      3.05 o 
   5  -5   9       39.08       36.35      0.95 o 
   6  -5   9        1.79        1.59      0.69 o 
   7  -5   9        0.01       -0.46      0.61 o 
   8  -5   9       12.86       16.72      1.43 o 
  -7  -4   9        7.16        7.53      0.91 o 
  -6  -4   9        0.23       -0.38      0.59 o 
  -5  -4   9       37.87       41.30      1.28 o 
  -4  -4   9       34.70       38.91      1.16 o 
  -3  -4   9        8.22        7.42      0.49 o 
  -2  -4   9       21.56       21.77      0.73 o 
  -1  -4   9        2.00        1.95      0.34 o 
   0  -4   9       79.72       72.06      1.22 o 
   1  -4   9       37.82       40.22      0.85 o 
   2  -4   9       19.38       15.90      0.73 o 
   3  -4   9       44.40       38.79      1.07 o 
   4  -4   9      225.14      219.04      2.41 o 
   5  -4   9      111.00      107.76      1.51 o 
   6  -4   9       53.64       44.31      1.37 o 
   7  -4   9        0.00       -0.25      0.88 o 
   8  -4   9        0.01       -0.51      0.69 o 
  -7  -3   9        0.09       -0.03      0.67 o 
  -6  -3   9        8.98        8.11      0.80 o 
  -5  -3   9        4.00        4.21      0.63 o 
  -4  -3   9      120.63      124.82      2.07 o 
  -3  -3   9        5.79        5.01      0.42 o 
  -2  -3   9       45.89       45.38      0.87 o 
  -1  -3   9       50.49       55.34      0.94 o 
   0  -3   9      139.73      119.13      1.48 o 
   1  -3   9      311.13      308.89      3.06 o 
   2  -3   9        3.76        4.04      0.56 o 
   3  -3   9       15.38       11.12      0.57 o 
   4  -3   9        9.33        9.19      0.54 o 
   5  -3   9        6.80        5.74      0.68 o 
   6  -3   9       12.54       12.87      0.89 o 
   7  -3   9       15.45       12.27      0.94 o 
   8  -3   9        0.45       -0.12      0.70 o 
  -7  -2   9        1.38        0.54      0.68 o 
  -6  -2   9        0.56       -0.20      0.57 o 
  -5  -2   9        2.16        3.13      0.58 o 
  -4  -2   9       39.66       42.08      1.15 o 
  -3  -2   9       13.43       10.84      0.63 o 
  -2  -2   9        4.61        6.14      0.38 o 
  -1  -2   9       19.75       16.83      0.60 o 
   0  -2   9      503.59      511.25      4.75 o 
   1  -2   9      110.06      125.18      1.50 o 
   2  -2   9       36.88       36.45      0.75 o 
   3  -2   9      144.63      135.85      1.61 o 
   4  -2   9      502.92      473.76      5.79 o 
   5  -2   9       80.81       75.12      1.68 o 
   6  -2   9        1.18        0.82      0.59 o 
   7  -2   9       11.74       13.24      3.31 o 
  -8  -1   9        0.59       -0.44      0.71 o 
  -7  -1   9        1.98        0.67      0.65 o 
  -6  -1   9        6.43        6.31      0.71 o 
  -5  -1   9        4.93        4.88      0.62 o 
  -4  -1   9       26.37       29.98      1.02 o 
  -3  -1   9        9.92       11.59      0.45 o 
  -2  -1   9        7.14        5.70      0.35 o 
  -1  -1   9       42.03       32.53      0.71 o 
   0  -1   9        3.85        2.99      0.67 o 
   1  -1   9       33.34       33.63      0.71 o 
   2  -1   9       32.37       34.59      1.04 o 
   3  -1   9      235.20      225.45      3.11 o 
   4  -1   9      139.93      142.19      3.88 o 
   5  -1   9        0.24        0.26      0.77 o 
   6  -1   9        0.98        0.86      0.61 o 
   7  -1   9        1.76        1.03      1.35 o 
  -8   0   9        9.05        9.81      0.97 o 
  -7   0   9        0.47        0.29      0.62 o 
  -6   0   9        0.78        0.56      0.54 o 
  -5   0   9        0.78        1.99      0.53 o 
  -4   0   9       12.97       10.40      0.75 o 
  -3   0   9       24.68       26.36      0.91 o 
  -2   0   9       26.30       27.42      0.64 o 
  -1   0   9       97.00       99.46      1.25 o 
   0   0   9      112.00      106.59      1.33 o 
   1   0   9       17.32       20.77      0.62 o 
   2   0   9        3.53        3.38      0.51 o 
   3   0   9       52.69       47.52      1.32 o 
   4   0   9        6.66        4.62      0.69 o 
   5   0   9        3.33        4.62      0.68 o 
   6   0   9       53.28       52.76      1.73 o 
   7   0   9        0.39        0.26      0.67 o 
  -8   1   9        4.04        3.40      0.83 o 
  -7   1   9        0.23        0.16      0.92 o 
  -6   1   9       50.69       44.36      1.36 o 
  -5   1   9       24.58       23.77      1.04 o 
  -4   1   9       26.76       25.08      1.03 o 
  -3   1   9       38.64       37.46      0.69 o 
  -2   1   9      252.33      231.86      2.39 o 
  -1   1   9      140.26      136.38      1.59 o 
   0   1   9        7.42        9.80      0.51 o 
   1   1   9        0.01        0.52      0.29 o 
   2   1   9        0.45        0.54      0.46 o 
   3   1   9       89.68       81.78      1.91 o 
   4   1   9        1.28        2.46      0.60 o 
   5   1   9        0.56        0.61      0.80 o 
   6   1   9        0.51        0.47      0.63 o 
   7   1   9       19.51       20.86      1.25 o 
  -8   2   9        0.44        0.39      0.69 o 
  -7   2   9        4.08        3.90      0.72 o 
  -6   2   9       49.80       45.56      1.36 o 
  -5   2   9        7.39        5.32      0.86 o 
  -4   2   9        9.46        9.80      1.33 o 
  -3   2   9       17.32       15.41      0.88 o 
  -2   2   9       50.53       48.21      0.89 o 
  -1   2   9       30.22       26.80      0.73 o 
   0   2   9      128.34      123.00      1.50 o 
   1   2   9       16.14       17.52      0.88 o 
   2   2   9       63.30       54.26      1.35 o 
   3   2   9      303.44      301.11      4.04 o 
   4   2   9        0.11       -0.57      0.53 o 
   5   2   9        8.83       10.45      0.87 o 
   6   2   9        0.07       -0.26      0.64 o 
  -8   3   9        7.41        9.52      0.95 o 
  -7   3   9        1.03        1.64      0.67 o 
  -6   3   9       20.15       15.69      0.94 o 
  -5   3   9       64.56       51.55      1.36 o 
  -4   3   9       34.90       32.92      3.11 o 
  -3   3   9        5.81        6.92      0.88 o 
  -2   3   9      981.65      923.36      8.31 o 
  -1   3   9      283.96      270.51      2.79 o 
   0   3   9       39.27       37.56      0.83 o 
   1   3   9        3.24        5.12      0.35 o 
   2   3   9       17.58       18.75      1.01 o 
   3   3   9       15.23       14.42      0.92 o 
   4   3   9       58.33       63.93      1.63 o 
   5   3   9        2.21        0.89      0.78 o 
   6   3   9        0.00        0.12      0.69 o 
  -8   4   9        1.30        1.24      0.74 o 
  -7   4   9        0.24        0.16      0.71 o 
  -6   4   9        0.00       -0.24      0.57 o 
  -5   4   9        7.32        7.39      0.72 o 
  -4   4   9        6.69        4.65      0.64 o 
  -3   4   9      800.47      773.08      7.10 o 
  -2   4   9     1570.92     1546.95     13.64 o 
  -1   4   9       20.70       22.17      0.78 o 
   0   4   9        0.35        1.22      0.37 o 
   1   4   9       35.58       26.95      1.06 o 
   2   4   9        3.95        4.27      0.77 o 
   3   4   9        1.68        0.62      0.71 o 
   4   4   9        3.08        2.26      0.67 o 
   5   4   9        0.02        0.18      0.67 o 
  -8   5   9        0.78        1.63      0.74 o 
  -7   5   9       15.31       14.15      1.01 o 
  -6   5   9       13.58       12.76      0.93 o 
  -5   5   9        7.81        6.87      0.72 o 
  -4   5   9       33.99       34.42      1.54 o 
  -3   5   9       23.38       27.94      0.85 o 
  -2   5   9       63.37       62.76      1.14 o 
  -1   5   9        0.49        0.12      0.38 o 
   0   5   9       88.79       85.15      1.29 o 
   1   5   9        1.07        2.19      0.62 o 
   2   5   9       48.10       44.81      2.29 o 
   3   5   9        9.28        8.56      0.82 o 
   4   5   9        5.80        5.51      0.80 o 
   5   5   9        1.62        1.38      1.15 o 
  -7   6   9        2.10        0.76      0.68 o 
  -6   6   9        8.60        8.79      0.85 o 
  -5   6   9       21.43       18.54      1.04 o 
  -4   6   9       19.22       20.11      0.82 o 
  -3   6   9       14.21       13.52      0.70 o 
  -2   6   9       46.35       42.65      0.99 o 
  -1   6   9       17.95       15.63      0.74 o 
   0   6   9        9.24        9.55      0.71 o 
   1   6   9       34.59       35.35      1.27 o 
   2   6   9       25.29       19.96      1.13 o 
   3   6   9        0.04        0.18      0.66 o 
   4   6   9        1.18        0.99      0.73 o 
  -7   7   9        1.78        2.51      0.74 o 
  -6   7   9        0.94        1.54      0.69 o 
  -5   7   9        0.94        0.52      0.60 o 
  -4   7   9        2.33        3.18      0.50 o 
  -3   7   9        4.81        5.22      0.53 o 
  -2   7   9       33.08       34.56      1.19 o 
  -1   7   9       33.65       33.31      0.94 o 
   0   7   9        6.08        7.05      0.75 o 
   1   7   9        9.52        8.03      0.82 o 
   2   7   9        0.01        0.02      0.65 o 
   3   7   9        2.94        2.08      0.78 o 
  -6   8   9        0.98        2.41      0.69 o 
  -5   8   9        0.37        1.31      0.62 o 
  -4   8   9       18.61       18.20      0.88 o 
  -3   8   9        4.47        4.59      0.54 o 
  -2   8   9        0.57        1.20      0.47 o 
  -1   8   9        7.35        9.56      0.64 o 
   0   8   9        0.01       -0.89      0.60 o 
   1   8   9        2.46        1.94      0.72 o 
   2   8   9        0.15       -0.27      0.71 o 
  -5   9   9        6.00        8.10      1.33 o 
  -4   9   9        3.01        3.94      0.70 o 
  -3   9   9        1.09        3.34      0.55 o 
  -2   9   9        4.17        4.63      0.58 o 
  -1   9   9        0.34        1.32      0.67 o 
   0   9   9       14.70       20.13      1.21 o 
   1 -11  10        2.80        0.71      0.87 o 
   2 -11  10        1.31        1.77      0.90 o 
   3 -11  10        1.61        3.19      0.94 o 
  -1 -10  10        1.94        1.15      0.82 o 
   0 -10  10        6.52        2.84      0.85 o 
   1 -10  10        0.84        0.10      0.76 o 
   2 -10  10        1.54        1.36      0.80 o 
   3 -10  10       22.68       24.02      1.37 o 
   4 -10  10       17.25       12.85      1.10 o 
   5 -10  10        0.01       -1.04      0.80 o 
  -3  -9  10        0.02       -0.34      1.05 o 
  -2  -9  10       16.16       18.39      1.50 o 
  -1  -9  10       10.96       12.76      1.01 o 
   0  -9  10        0.90        0.63      0.72 o 
   1  -9  10        0.04       -0.36      0.69 o 
   2  -9  10        4.79        4.85      0.82 o 
   3  -9  10       26.37       21.13      1.44 o 
   4  -9  10        8.23        4.85      0.92 o 
   5  -9  10        0.35        0.55      0.74 o 
   6  -9  10        0.07        0.41      0.77 o 
  -4  -8  10        0.67       -0.40      1.08 o 
  -3  -8  10        0.02        0.03      0.72 o 
  -2  -8  10       20.53       22.44      1.26 o 
  -1  -8  10        0.97        0.64      0.69 o 
   0  -8  10        0.11        0.13      0.66 o 
   1  -8  10        0.56        0.15      0.65 o 
   2  -8  10       24.39       27.11      1.27 o 
   3  -8  10        3.93        2.11      0.70 o 
   4  -8  10       20.41       21.41      1.21 o 
   5  -8  10        6.38        6.66      1.37 o 
   6  -8  10       10.39       10.88      0.96 o 
   7  -8  10        2.11        3.12      1.31 o 
  -5  -7  10        0.25        0.97      1.11 o 
  -4  -7  10        2.21        1.85      0.61 o 
  -3  -7  10        8.30        8.71      0.61 o 
  -2  -7  10       34.18       32.88      0.92 o 
  -1  -7  10        1.14        0.42      1.11 o 
   0  -7  10       50.63       47.34      1.42 o 
   1  -7  10       76.11       68.89      2.25 o 
   2  -7  10        0.93       -0.10      0.60 o 
   3  -7  10        1.21        1.16      0.61 o 
   4  -7  10       12.07       10.59      0.84 o 
   5  -7  10       23.51       27.26      1.22 o 
   6  -7  10       19.51       22.30      1.20 o 
   7  -7  10       19.84       25.56      2.05 o 
  -5  -6  10        0.05        0.03      0.59 o 
  -4  -6  10        1.61        1.12      0.70 o 
  -3  -6  10        7.96        8.76      0.59 o 
  -2  -6  10       13.92       12.39      0.78 o 
  -1  -6  10        6.72        4.81      0.45 o 
   0  -6  10      119.99      114.24      1.52 o 
   1  -6  10       26.10       24.11      1.21 o 
   2  -6  10        6.12        7.17      0.48 o 
   3  -6  10       11.08       10.38      0.63 o 
   4  -6  10       18.04       18.43      0.81 o 
   5  -6  10       44.06       39.65      1.02 o 
   6  -6  10        8.46        5.95      0.77 o 
   7  -6  10        0.05       -0.41      1.90 o 
  -6  -5  10        4.19        4.17      0.77 o 
  -5  -5  10        0.64        0.73      0.60 o 
  -4  -5  10        0.16        0.82      0.53 o 
  -3  -5  10       46.68       43.65      0.99 o 
  -2  -5  10       71.12       61.87      1.12 o 
  -1  -5  10        3.60        3.79      0.43 o 
   0  -5  10       56.16       59.68      1.07 o 
   1  -5  10       67.83       64.29      1.30 o 
   2  -5  10       81.87       77.60      1.24 o 
   3  -5  10       81.02       76.74      1.27 o 
   4  -5  10       20.60       23.38      0.84 o 
   5  -5  10        1.41        1.56      0.47 o 
   6  -5  10        1.36        1.70      0.65 o 
   7  -5  10        2.51        2.55      0.74 o 
  -6  -4  10        0.16        0.00      0.62 o 
  -5  -4  10        0.75        0.75      0.65 o 
  -4  -4  10       16.08       17.57      0.94 o 
  -3  -4  10       57.08       51.52      1.19 o 
  -2  -4  10       30.26       30.34      0.82 o 
  -1  -4  10       18.03       15.91      0.69 o 
   0  -4  10      267.33      273.23      2.84 o 
   1  -4  10       89.86       78.96      1.21 o 
   2  -4  10       54.90       59.48      1.08 o 
   3  -4  10      315.44      297.04      3.21 o 
   4  -4  10      127.49      115.98      1.58 o 
   5  -4  10       19.76       18.29      1.08 o 
   6  -4  10        0.02        0.12      0.84 o 
   7  -4  10        9.35       10.16      0.92 o 
  -7  -3  10       18.52       18.44      1.15 o 
  -6  -3  10        7.10        6.84      0.80 o 
  -5  -3  10       15.42       14.83      0.96 o 
  -4  -3  10        1.25        1.49      0.51 o 
  -3  -3  10       16.66       17.13      0.68 o 
  -2  -3  10        6.62        5.83      0.44 o 
  -1  -3  10        0.88        1.14      0.49 o 
   0  -3  10       23.64       28.16      0.76 o 
   1  -3  10        0.17        0.43      0.37 o 
   2  -3  10       35.70       34.11      0.83 o 
   3  -3  10        0.91       -0.01      0.46 o 
   4  -3  10       86.18       85.71      1.77 o 
   5  -3  10        2.24        2.41      0.62 o 
   6  -3  10       63.32       59.28      1.59 o 
   7  -3  10        0.68       -1.06      0.73 o 
  -7  -2  10        4.38        2.70      0.92 o 
  -6  -2  10        1.53        0.12      0.64 o 
  -5  -2  10       14.73       12.57      1.11 o 
  -4  -2  10        0.03        0.06      0.46 o 
  -3  -2  10       31.42       30.74      0.98 o 
  -2  -2  10       87.55       88.97      1.23 o 
  -1  -2  10      126.72      122.02      1.51 o 
   0  -2  10       84.42       83.87      1.20 o 
   1  -2  10        4.94        3.20      0.44 o 
   2  -2  10       77.66       77.87      1.26 o 
   3  -2  10       90.88       79.14      1.17 o 
   4  -2  10      394.65      387.34      4.96 o 
   5  -2  10       28.78       26.62      1.91 o 
   6  -2  10        0.63        1.08      0.63 o 
   7  -2  10        8.60        8.82      1.88 o 
  -7  -1  10        0.04       -0.91      0.61 o 
  -6  -1  10       13.04       12.90      0.92 o 
  -5  -1  10       31.62       29.71      1.10 o 
  -4  -1  10        0.75        0.34      1.04 o 
  -3  -1  10        0.16        0.66      0.41 o 
  -2  -1  10       11.94       12.77      0.58 o 
  -1  -1  10       79.00       69.41      1.07 o 
   0  -1  10       70.70       63.28      1.02 o 
   1  -1  10        1.31        1.41      0.32 o 
   2  -1  10       10.79       12.65      0.54 o 
   3  -1  10       59.54       52.31      1.39 o 
   4  -1  10      118.07      108.55      2.04 o 
   5  -1  10        2.68        1.31      0.69 o 
   6  -1  10        3.62        4.25      0.74 o 
   7  -1  10        1.77        1.55      0.85 o 
  -7   0  10        0.46        0.28      1.34 o 
  -6   0  10        4.92        5.09      0.92 o 
  -5   0  10       13.77       11.45      0.81 o 
  -4   0  10        3.57        2.57      0.75 o 
  -3   0  10        3.63        3.25      0.42 o 
  -2   0  10        0.37        0.52      0.29 o 
  -1   0  10       82.74       90.84      1.25 o 
   0   0  10       21.72       23.70      0.69 o 
   1   0  10       41.46       40.86      0.82 o 
   2   0  10       34.44       34.92      1.11 o 
   3   0  10       46.15       41.14      1.41 o 
   4   0  10       11.02       10.20      1.08 o 
   5   0  10        0.75        0.87      0.62 o 
   6   0  10        8.16        9.30      1.12 o 
   7   0  10        1.03        0.68      0.83 o 
  -8   1  10        0.98        1.63      0.76 o 
  -7   1  10        0.24       -0.15      0.60 o 
  -6   1  10       75.33       69.69      1.66 o 
  -5   1  10       41.49       35.52      1.59 o 
  -4   1  10       37.07       35.10      1.14 o 
  -3   1  10       16.64       15.66      1.42 o 
  -2   1  10       73.32       68.08      1.06 o 
  -1   1  10        7.86        5.60      0.66 o 
   0   1  10       21.03       18.55      0.66 o 
   1   1  10       74.95       71.79      1.09 o 
   2   1  10        5.83        3.98      0.60 o 
   3   1  10        1.22        0.49      0.55 o 
   4   1  10       21.68       22.34      1.10 o 
   5   1  10       16.42       15.19      1.63 o 
   6   1  10        4.15        5.73      1.03 o 
  -8   2  10        0.42       -0.26      0.70 o 
  -7   2  10        0.67       -0.71      0.69 o 
  -6   2  10       86.01       75.79      1.92 o 
  -5   2  10        4.89        4.05      0.71 o 
  -4   2  10        6.39        6.01      0.67 o 
  -3   2  10      218.52      209.37      2.26 o 
  -2   2  10       19.29       22.73      0.80 o 
  -1   2  10        0.52        1.21      0.36 o 
   0   2  10       55.39       52.80      0.96 o 
   1   2  10       91.52       90.14      1.72 o 
   2   2  10       43.10       43.89      2.04 o 
   3   2  10        0.87        0.95      0.58 o 
   4   2  10        4.41        4.78      0.71 o 
   5   2  10       12.34       11.00      0.92 o 
   6   2  10        0.35        0.27      0.71 o 
  -8   3  10        1.56        0.55      0.75 o 
  -7   3  10        0.30        0.51      1.03 o 
  -6   3  10        1.27        0.06      0.59 o 
  -5   3  10        1.18        0.82      0.57 o 
  -4   3  10       47.72       48.11      1.33 o 
  -3   3  10       51.43       48.34      1.58 o 
  -2   3  10      213.39      216.63      3.90 o 
  -1   3  10        3.37        2.94      0.42 o 
   0   3  10       31.93       25.27      0.78 o 
   1   3  10       16.41       13.78      1.51 o 
   2   3  10       18.62        9.99      0.78 o 
   3   3  10       13.31       14.35      1.34 o 
   4   3  10       31.56       34.13      1.33 o 
   5   3  10        3.98        4.73      0.80 o 
  -7   4  10        1.22        0.96      1.19 o 
  -6   4  10        0.43        0.11      0.60 o 
  -5   4  10        0.00       -0.35      0.56 o 
  -4   4  10        9.36        9.39      0.76 o 
  -3   4  10        3.52        3.61      0.44 o 
  -2   4  10       26.10       28.95      0.87 o 
  -1   4  10       19.29       21.37      0.79 o 
   0   4  10       10.99       11.15      0.64 o 
   1   4  10      245.09      198.61      2.97 o 
   2   4  10      134.89      114.22      2.13 o 
   3   4  10       13.01       10.45      0.86 o 
   4   4  10        0.26       -0.44      0.99 o 
   5   4  10        0.43        0.01      0.72 o 
  -7   5  10        2.48        1.61      0.71 o 
  -6   5  10       27.73       32.83      1.28 o 
  -5   5  10       44.08       44.35      1.37 o 
  -4   5  10        3.63        1.37      0.60 o 
  -3   5  10       12.90       17.22      0.79 o 
  -2   5  10        0.40        1.17      0.42 o 
  -1   5  10        0.00        0.42      0.39 o 
   0   5  10        6.93        5.71      0.67 o 
   1   5  10       25.21       19.69      1.08 o 
   2   5  10        1.99        2.26      0.66 o 
   3   5  10        3.05        2.68      0.71 o 
   4   5  10        1.92        2.04      0.76 o 
  -7   6  10        3.33        3.88      1.18 o 
  -6   6  10        7.79        7.60      0.84 o 
  -5   6  10        0.01        0.01      0.60 o 
  -4   6  10        6.15        5.75      0.70 o 
  -3   6  10       34.31       34.02      0.95 o 
  -2   6  10        8.68        8.82      0.58 o 
  -1   6  10        1.55        1.16      0.44 o 
   0   6  10        1.34        1.04      0.59 o 
   1   6  10        4.72        6.75      0.77 o 
   2   6  10        5.69        5.39      0.78 o 
   3   6  10        4.17        3.23      0.79 o 
  -6   7  10        0.87        1.04      0.68 o 
  -5   7  10        0.81        1.82      0.65 o 
  -4   7  10        3.50        5.26      0.70 o 
  -3   7  10        2.42        3.88      0.56 o 
  -2   7  10       12.02       11.71      1.19 o 
  -1   7  10       11.65        8.93      0.78 o 
   0   7  10       12.95       12.77      2.20 o 
   1   7  10        1.87        2.13      0.69 o 
   2   7  10        0.00       -0.51      0.69 o 
  -5   8  10        0.07       -0.04      0.91 o 
  -4   8  10        0.07        2.00      0.64 o 
  -3   8  10        0.55        1.07      0.60 o 
  -2   8  10        0.57        1.12      0.49 o 
  -1   8  10        1.93        2.96      1.31 o 
   0   8  10        2.13        1.44      0.69 o 
   1   8  10        5.01        4.59      0.83 o 
  -4   9  10       16.96       21.86      1.16 o 
  -3   9  10        0.84        3.01      0.57 o 
  -2   9  10       22.56       24.85      1.23 o 
  -1   9  10       24.65       27.49      1.30 o 
  -1 -10  11        0.18       -0.83      0.81 o 
   0 -10  11        0.38        0.05      1.97 o 
   1 -10  11        0.00       -0.19      0.96 o 
   2 -10  11        0.01       -0.58      0.78 o 
   3 -10  11       22.91       27.48      1.43 o 
   4 -10  11       66.47       71.24      1.95 o 
  -2  -9  11        0.00       -0.19      0.78 o 
  -1  -9  11        5.29        5.59      0.90 o 
   0  -9  11        6.31        7.07      0.92 o 
   1  -9  11        3.10        5.24      0.86 o 
   2  -9  11        0.13        0.28      0.71 o 
   3  -9  11       11.18        9.32      0.94 o 
   4  -9  11       13.20       14.20      1.12 o 
   5  -9  11        0.57        0.70      0.76 o 
  -3  -8  11        1.47        0.40      1.03 o 
  -2  -8  11        4.11        5.63      0.84 o 
  -1  -8  11        2.42        1.89      0.74 o 
   0  -8  11        2.15        1.04      0.70 o 
   1  -8  11       31.14       35.98      1.41 o 
   2  -8  11        1.70        2.77      0.95 o 
   3  -8  11        0.52        0.50      0.68 o 
   4  -8  11        1.88        1.71      0.72 o 
   5  -8  11        0.71        0.30      0.69 o 
   6  -8  11       15.54       20.08      1.96 o 
  -4  -7  11        1.94        0.65      1.03 o 
  -3  -7  11       13.22       12.87      0.90 o 
  -2  -7  11       15.65       15.81      1.01 o 
  -1  -7  11       19.15       17.56      1.13 o 
   0  -7  11        0.29        0.62      0.63 o 
   1  -7  11       25.77       32.34      1.27 o 
   2  -7  11        5.52        4.94      0.73 o 
   3  -7  11       51.41       49.83      1.45 o 
   4  -7  11       55.05       56.13      1.56 o 
   5  -7  11        4.31        5.04      0.76 o 
   6  -7  11        2.23        3.33      1.24 o 
  -5  -6  11        0.06        0.76      0.62 o 
  -4  -6  11        5.97        6.90      0.72 o 
  -3  -6  11       24.53       26.42      1.55 o 
  -2  -6  11       25.84       25.35      0.86 o 
  -1  -6  11        0.76        0.79      0.38 o 
   0  -6  11       37.09       39.71      0.94 o 
   1  -6  11        2.61        3.62      0.43 o 
   2  -6  11       17.61       19.57      1.19 o 
   3  -6  11        3.78        3.16      0.46 o 
   4  -6  11       18.56       18.46      1.07 o 
   5  -6  11       33.52       35.65      1.24 o 
   6  -6  11       42.30       40.99      1.45 o 
   7  -6  11        0.48       -0.26      2.21 o 
  -5  -5  11        0.11        0.58      0.59 o 
  -4  -5  11       40.26       44.55      1.67 o 
  -3  -5  11        8.20        8.13      0.68 o 
  -2  -5  11       34.19       37.16      0.93 o 
  -1  -5  11       34.03       33.47      0.89 o 
   0  -5  11       52.11       53.50      1.05 o 
   1  -5  11       41.21       38.19      0.92 o 
   2  -5  11       62.96       64.64      1.17 o 
   3  -5  11       71.05       73.09      1.25 o 
   4  -5  11       19.76       21.32      0.84 o 
   5  -5  11       10.67       11.59      0.86 o 
   6  -5  11        5.59        3.82      0.83 o 
   7  -5  11        0.46        0.06      0.81 o 
  -6  -4  11        9.20       10.00      0.92 o 
  -5  -4  11       11.04        9.79      0.82 o 
  -4  -4  11       10.29        9.12      0.74 o 
  -3  -4  11       79.92       79.23      1.58 o 
  -2  -4  11       46.05       44.77      0.97 o 
  -1  -4  11        0.05        0.07      0.37 o 
   0  -4  11       13.90       13.90      0.68 o 
   1  -4  11      102.01       94.22      1.38 o 
   2  -4  11      143.60      138.08      1.85 o 
   3  -4  11       38.85       36.96      0.92 o 
   4  -4  11      171.45      159.77      2.25 o 
   5  -4  11        0.68        0.16      0.62 o 
   6  -4  11        4.03        2.40      0.70 o 
   7  -4  11       12.50       16.82      1.21 o 
  -6  -3  11       16.37       16.85      1.08 o 
  -5  -3  11       12.11       15.83      0.96 o 
  -4  -3  11        4.37        4.30      0.62 o 
  -3  -3  11        1.54        1.24      0.49 o 
  -2  -3  11        3.76        2.77      0.40 o 
  -1  -3  11      122.06      118.73      1.55 o 
   0  -3  11        2.66        2.50      0.41 o 
   1  -3  11       39.74       40.02      0.90 o 
   2  -3  11       95.74       83.52      1.34 o 
   3  -3  11      176.05      172.21      2.03 o 
   4  -3  11       46.33       49.19      1.99 o 
   5  -3  11        1.20        1.76      0.64 o 
   6  -3  11        6.83        7.30      0.85 o 
   7  -3  11        0.04       -0.40      1.29 o 
  -7  -2  11        0.06       -0.73      0.65 o 
  -6  -2  11       13.57       13.95      1.01 o 
  -5  -2  11       80.07       77.86      2.38 o 
  -4  -2  11       63.01       57.17      1.40 o 
  -3  -2  11       20.68       18.87      0.92 o 
  -2  -2  11       35.96       35.90      0.85 o 
  -1  -2  11        2.72        2.96      0.40 o 
   0  -2  11        1.93        1.88      0.39 o 
   1  -2  11       23.26       25.54      0.75 o 
   2  -2  11        0.06       -0.53      0.36 o 
   3  -2  11      133.61      127.79      2.82 o 
   4  -2  11       40.50       36.62      1.36 o 
   5  -2  11       29.46       25.02      1.31 o 
   6  -2  11       21.20       18.19      1.18 o 
   7  -2  11        4.81        5.28      0.86 o 
  -7  -1  11        1.83        1.42      0.71 o 
  -6  -1  11       40.28       35.18      1.44 o 
  -5  -1  11        2.47        1.38      1.16 o 
  -4  -1  11        0.01       -0.55      0.49 o 
  -3  -1  11      107.36      108.66      2.40 o 
  -2  -1  11      336.44      318.27      3.20 o 
  -1  -1  11       15.29       14.53      0.68 o 
   0  -1  11        1.39        0.99      0.36 o 
   1  -1  11        1.16        2.04      0.47 o 
   2  -1  11       35.54       30.85      1.07 o 
   3  -1  11      123.31      110.66      2.78 o 
   4  -1  11        6.36        5.66      0.73 o 
   5  -1  11        0.66        0.01      0.60 o 
   6  -1  11        0.82        0.92      1.09 o 
   7  -1  11        5.39        5.21      0.89 o 
  -7   0  11        2.07        1.58      0.68 o 
  -6   0  11        0.83        0.55      0.61 o 
  -5   0  11       25.26       24.17      1.09 o 
  -4   0  11        0.44       -0.73      0.48 o 
  -3   0  11        0.79        1.07      0.51 o 
  -2   0  11       67.59       63.79      2.34 o 
  -1   0  11      115.61      111.51      1.47 o 
   0   0  11        2.14        1.71      0.37 o 
   1   0  11       10.94       11.37      0.60 o 
   2   0  11        5.63        3.06      0.60 o 
   3   0  11       67.47       66.83      1.61 o 
   4   0  11       14.13       15.09      1.04 o 
   5   0  11        3.07        2.47      0.69 o 
   6   0  11        0.80        0.85      0.68 o 
  -7   1  11        0.32        0.18      0.64 o 
  -6   1  11        4.17        2.48      0.65 o 
  -5   1  11        8.37        6.31      0.71 o 
  -4   1  11       33.72       31.30      1.11 o 
  -3   1  11       88.16       84.64      2.66 o 
  -2   1  11      704.65      689.17      6.36 o 
  -1   1  11       62.36       55.18      1.03 o 
   0   1  11       97.13       96.05      1.64 o 
   1   1  11       15.11       14.63      0.67 o 
   2   1  11        2.60        4.07      0.62 o 
   3   1  11        2.77        3.66      0.64 o 
   4   1  11       11.81       14.23      1.36 o 
   5   1  11        1.80        2.72      0.71 o 
   6   1  11        0.01       -0.25      0.68 o 
  -7   2  11       14.89       13.22      2.43 o 
  -6   2  11       24.65       26.25      1.16 o 
  -5   2  11       20.34       19.27      1.04 o 
  -4   2  11       37.95       36.72      1.20 o 
  -3   2  11      282.33      284.46      3.74 o 
  -2   2  11      532.55      502.66      4.81 o 
  -1   2  11        2.28        2.67      0.50 o 
   0   2  11        0.17        0.03      0.37 o 
   1   2  11       28.20       19.16      0.99 o 
   2   2  11        0.00        0.04      0.54 o 
   3   2  11        9.06        8.15      0.91 o 
   4   2  11       10.61       10.43      1.88 o 
   5   2  11        1.31        1.52      0.70 o 
   6   2  11       27.66       30.90      1.41 o 
  -7   3  11       12.04       10.37      1.71 o 
  -6   3  11       10.45        9.62      0.87 o 
  -5   3  11        0.69       -0.08      0.57 o 
  -4   3  11        9.60       10.57      0.80 o 
  -3   3  11       16.15       16.76      0.92 o 
  -2   3  11        5.07        4.57      0.46 o 
  -1   3  11        4.12        5.62      0.49 o 
   0   3  11      147.52      140.59      1.76 o 
   1   3  11        4.95        6.86      0.84 o 
   2   3  11       17.90       18.58      1.13 o 
   3   3  11        4.59        3.74      0.73 o 
   4   3  11        1.39        0.92      0.68 o 
   5   3  11        4.67        4.31      0.81 o 
  -7   4  11        3.46        4.57      0.81 o 
  -6   4  11        3.11        4.20      0.75 o 
  -5   4  11        2.98        4.36      0.70 o 
  -4   4  11        0.01        0.20      0.56 o 
  -3   4  11       13.27       10.69      0.64 o 
  -2   4  11        1.08        0.73      0.41 o 
  -1   4  11        0.30        0.25      0.39 o 
   0   4  11       13.31       10.32      0.77 o 
   1   4  11        9.19        9.24      1.18 o 
   2   4  11       11.71       17.16      1.06 o 
   3   4  11        8.69        8.38      0.85 o 
   4   4  11        5.98        5.25      0.83 o 
  -7   5  11        0.40        0.71      0.72 o 
  -6   5  11        0.02       -0.04      0.81 o 
  -5   5  11        4.05        5.26      1.05 o 
  -4   5  11       28.95       30.28      1.66 o 
  -3   5  11        2.17        2.51      0.46 o 
  -2   5  11       35.96       37.50      1.31 o 
  -1   5  11       18.56       20.90      1.67 o 
   0   5  11        0.92        0.34      0.56 o 
   1   5  11        3.94        3.31      0.68 o 
   2   5  11       12.75       11.55      0.92 o 
   3   5  11       12.90       14.49      1.05 o 
   4   5  11       21.79       24.36      1.38 o 
  -6   6  11        0.01        0.25      0.69 o 
  -5   6  11        6.76        6.79      0.81 o 
  -4   6  11       14.80       15.14      1.00 o 
  -3   6  11       22.53       23.92      0.87 o 
  -2   6  11        6.41        7.73      0.60 o 
  -1   6  11       12.35       14.09      0.98 o 
   0   6  11        2.27        3.28      0.68 o 
   1   6  11        0.01       -0.21      0.63 o 
   2   6  11        0.06       -0.25      0.68 o 
   3   6  11        0.22       -1.07      0.72 o 
  -6   7  11        0.13        0.63      1.04 o 
  -5   7  11       23.71       33.30      1.33 o 
  -4   7  11        7.07        9.67      0.95 o 
  -3   7  11        0.25        0.94      0.48 o 
  -2   7  11        0.62        1.42      0.49 o 
  -1   7  11       17.29       20.46      1.12 o 
   0   7  11       14.26       15.82      1.10 o 
   1   7  11        1.08        1.78      0.82 o 
   2   7  11        0.02        0.13      0.74 o 
  -4   8  11        0.98        2.83      0.70 o 
  -3   8  11        4.59        5.01      0.73 o 
  -2   8  11       15.50       14.89      1.02 o 
  -1   8  11        1.29        2.05      0.71 o 
   0   8  11        8.63        8.98      0.91 o 
   0 -10  12        8.23        9.50      1.07 o 
   1 -10  12       11.73       12.83      1.24 o 
   2 -10  12        0.19       -0.06      0.82 o 
   3 -10  12        1.25        0.99      0.86 o 
  -2  -9  12        1.33        1.49      0.85 o 
  -1  -9  12        0.09        0.16      0.79 o 
   0  -9  12       22.51       21.33      1.31 o 
   1  -9  12       15.99       13.40      1.07 o 
   2  -9  12        1.74        2.20      0.81 o 
   3  -9  12       26.18       28.94      1.39 o 
   4  -9  12       52.38       55.92      3.04 o 
   5  -9  12       21.98       24.24      1.37 o 
  -3  -8  12        1.88        2.99      1.20 o 
  -2  -8  12        8.33        6.90      0.91 o 
  -1  -8  12        6.23        7.62      0.90 o 
   0  -8  12        3.72        5.10      0.84 o 
   1  -8  12        4.24        3.63      0.78 o 
   2  -8  12        0.41        1.29      0.71 o 
   3  -8  12        2.78        1.94      0.74 o 
   4  -8  12        0.93        1.52      0.74 o 
   5  -8  12        1.22        0.94      0.74 o 
  -4  -7  12        1.43        3.04      1.10 o 
  -3  -7  12        7.50        6.43      1.27 o 
  -2  -7  12       22.03       17.52      1.18 o 
  -1  -7  12        0.00       -0.79      0.64 o 
   0  -7  12       18.45       18.07      1.41 o 
   1  -7  12        9.24        9.45      1.30 o 
   2  -7  12        5.67        4.15      0.75 o 
   3  -7  12        0.65        0.99      0.66 o 
   4  -7  12        9.11        9.46      0.86 o 
   5  -7  12       18.54       24.15      1.92 o 
   6  -7  12        7.48       10.33      1.52 o 
  -4  -6  12        3.04        3.60      0.66 o 
  -3  -6  12       32.41       28.58      1.11 o 
  -2  -6  12       55.06       53.64      1.39 o 
  -1  -6  12       10.72        9.30      0.63 o 
   0  -6  12        0.22        1.01      0.39 o 
   1  -6  12        4.43        4.87      0.47 o 
   2  -6  12        0.85        1.15      0.42 o 
   3  -6  12       30.04       28.58      0.92 o 
   4  -6  12        9.53        8.63      0.69 o 
   5  -6  12        3.57        3.14      0.86 o 
   6  -6  12        2.96        3.67      0.78 o 
  -5  -5  12        1.95        0.98      0.76 o 
  -4  -5  12        1.28        1.90      0.58 o 
  -3  -5  12        0.07        0.63      0.50 o 
  -2  -5  12        3.92        4.60      0.50 o 
  -1  -5  12       10.75       12.85      0.95 o 
   0  -5  12        0.06        0.25      0.39 o 
   1  -5  12       31.37       31.09      0.90 o 
   2  -5  12        4.04        3.26      0.48 o 
   3  -5  12       14.58       16.25      0.80 o 
   4  -5  12       52.16       51.52      1.14 o 
   5  -5  12        1.35        0.72      0.64 o 
   6  -5  12       20.67       17.94      1.30 o 
  -6  -4  12        2.68        2.24      0.73 o 
  -5  -4  12       10.28        9.70      0.85 o 
  -4  -4  12        1.32        2.31      0.67 o 
  -3  -4  12       25.33       24.87      1.69 o 
  -2  -4  12       39.93       39.81      1.88 o 
  -1  -4  12       55.39       53.00      1.17 o 
   0  -4  12       53.68       53.04      1.24 o 
   1  -4  12       73.83       69.69      1.21 o 
   2  -4  12      147.68      151.38      1.91 o 
   3  -4  12        0.24        0.72      0.43 o 
   4  -4  12       61.99       61.33      1.58 o 
   5  -4  12        5.97        4.05      0.73 o 
   6  -4  12        2.83        3.26      0.76 o 
  -6  -3  12       25.98       24.01      1.23 o 
  -5  -3  12       49.91       52.86      1.48 o 
  -4  -3  12       11.86       11.12      0.80 o 
  -3  -3  12       20.73       20.52      0.99 o 
  -2  -3  12       47.56       49.57      1.01 o 
  -1  -3  12      135.68      129.66      2.05 o 
   0  -3  12       87.90       85.22      1.32 o 
   1  -3  12       37.53       34.94      0.93 o 
   2  -3  12      102.52      100.39      1.46 o 
   3  -3  12       11.95       11.05      1.33 o 
   4  -3  12        0.20       -0.52      0.58 o 
   5  -3  12        0.10       -0.74      0.60 o 
   6  -3  12        0.06        0.00      0.67 o 
  -6  -2  12        1.97        2.58      0.72 o 
  -5  -2  12        9.22        8.91      0.82 o 
  -4  -2  12        0.05       -0.45      0.50 o 
  -3  -2  12        6.18        7.19      0.91 o 
  -2  -2  12        0.61        0.01      0.51 o 
  -1  -2  12        0.06       -0.02      0.38 o 
   0  -2  12        8.50        7.48      0.50 o 
   1  -2  12       82.07       87.43      1.31 o 
   2  -2  12        0.37        0.14      0.56 o 
   3  -2  12       10.64        8.70      0.88 o 
   4  -2  12       12.35       11.77      0.88 o 
   5  -2  12        2.61        2.50      0.69 o 
   6  -2  12        4.25        3.62      0.78 o 
  -7  -1  12        1.24        1.32      0.73 o 
  -6  -1  12       63.00       60.92      1.64 o 
  -5  -1  12        6.53        5.98      0.75 o 
  -4  -1  12        7.86        8.27      0.73 o 
  -3  -1  12       63.63       60.02      1.46 o 
  -2  -1  12      156.84      140.47      1.75 o 
  -1  -1  12        3.41        2.51      0.41 o 
   0  -1  12        3.32        3.27      0.43 o 
   1  -1  12       83.16       71.19      1.57 o 
   2  -1  12        0.36       -0.78      0.52 o 
   3  -1  12        0.20        0.20      0.58 o 
   4  -1  12        0.06       -0.57      0.58 o 
   5  -1  12        0.00       -0.21      0.62 o 
   6  -1  12        6.57        5.56      0.85 o 
  -7   0  12        0.69        1.20      0.72 o 
  -6   0  12        5.32        3.86      0.72 o 
  -5   0  12        2.29        1.98      0.63 o 
  -4   0  12        5.55        5.46      0.75 o 
  -3   0  12      156.14      151.05      3.47 o 
  -2   0  12       16.36       17.00      0.94 o 
  -1   0  12        5.02        5.46      0.47 o 
   0   0  12       45.91       37.44      0.91 o 
   1   0  12        2.50       -0.03      0.37 o 
   2   0  12       24.35       21.63      1.08 o 
   3   0  12        0.13       -0.01      0.57 o 
   4   0  12        8.26        8.87      0.85 o 
   5   0  12       49.60       47.70      1.92 o 
   6   0  12        0.63        0.93      0.73 o 
  -7   1  12        0.47        0.10      0.69 o 
  -6   1  12        0.41        0.56      0.61 o 
  -5   1  12        1.07        0.64      0.59 o 
  -4   1  12        6.91        7.78      0.73 o 
  -3   1  12        2.16        2.24      1.13 o 
  -2   1  12       89.13       90.95      1.36 o 
  -1   1  12        0.61        0.26      0.38 o 
   0   1  12        0.02       -0.27      0.37 o 
   1   1  12       76.81       66.43      1.51 o 
   2   1  12       51.52       39.94      1.28 o 
   3   1  12        0.22       -0.74      0.57 o 
   4   1  12        0.80        0.17      0.63 o 
   5   1  12        1.55        2.12      0.73 o 
  -7   2  12        2.64        2.73      0.88 o 
  -6   2  12        0.70        1.31      0.66 o 
  -5   2  12        0.35        0.37      0.59 o 
  -4   2  12       25.70       26.82      1.17 o 
  -3   2  12       34.18       33.41      1.19 o 
  -2   2  12        1.74        1.65      0.41 o 
  -1   2  12       70.02       72.98      1.23 o 
   0   2  12        1.83        2.22      0.43 o 
   1   2  12       36.46       19.73      1.01 o 
   2   2  12       20.86       15.53      1.02 o 
   3   2  12        0.75        0.53      0.62 o 
   4   2  12       17.71       19.58      1.96 o 
   5   2  12       18.33       20.32      1.61 o 
  -7   3  12        2.00        1.03      1.38 o 
  -6   3  12        0.57        0.69      0.66 o 
  -5   3  12        0.97        1.61      0.63 o 
  -4   3  12       26.20       25.27      1.17 o 
  -3   3  12      133.30      131.98      2.25 o 
  -2   3  12       11.43       11.00      0.63 o 
  -1   3  12        0.34        0.23      0.40 o 
   0   3  12        4.52        3.77      0.62 o 
   1   3  12        0.32       -0.30      0.54 o 
   2   3  12        2.62        1.85      0.65 o 
   3   3  12        2.96        4.09      0.75 o 
   4   3  12       29.49       34.00      1.92 o 
  -7   4  12       14.55       15.31      1.13 o 
  -6   4  12        8.96        8.14      1.36 o 
  -5   4  12        1.62        1.51      0.66 o 
  -4   4  12        4.81        3.55      0.69 o 
  -3   4  12       32.26       30.73      1.21 o 
  -2   4  12        0.12        0.61      0.42 o 
  -1   4  12        3.56        3.56      0.81 o 
   0   4  12        1.60        0.98      0.60 o 
   1   4  12        3.98        3.02      0.67 o 
   2   4  12        7.98        7.85      0.98 o 
   3   4  12       16.03       11.47      0.95 o 
   4   4  12        2.02        3.01      0.83 o 
  -6   5  12        6.71        6.05      0.86 o 
  -5   5  12       33.20       32.93      1.32 o 
  -4   5  12       43.97       42.42      2.18 o 
  -3   5  12        4.14        3.72      0.68 o 
  -2   5  12        0.02        0.85      0.46 o 
  -1   5  12        1.92        1.43      0.58 o 
   0   5  12        9.25        8.60      0.79 o 
   1   5  12       12.87       13.31      1.14 o 
   2   5  12        2.13        3.19      0.80 o 
   3   5  12        4.17        4.67      0.86 o 
  -6   6  12       12.55       13.48      1.04 o 
  -5   6  12        0.04        1.41      0.70 o 
  -4   6  12        2.12        2.19      0.69 o 
  -3   6  12        0.89        2.27      0.65 o 
  -2   6  12        7.43        7.59      1.27 o 
  -1   6  12        3.20        2.97      0.66 o 
   0   6  12        0.18        0.43      0.63 o 
   1   6  12        0.86        0.34      0.69 o 
   2   6  12        9.17        8.88      0.95 o 
  -5   7  12       59.34       64.22      2.34 o 
  -4   7  12       25.24       26.51      1.99 o 
  -3   7  12        0.00        1.08      0.72 o 
  -2   7  12        6.75        9.42      0.84 o 
  -1   7  12       16.67       21.72      1.18 o 
   0   7  12        2.71        2.83      0.75 o 
   1   7  12        0.63        0.66      0.77 o 
  -3   8  12        0.78        2.28      0.69 o 
  -2   8  12        7.06        7.62      0.86 o 
  -1  -9  13        2.16        1.33      0.86 o 
   0  -9  13        9.02       14.38      1.13 o 
   1  -9  13        4.29        5.18      0.92 o 
   2  -9  13        1.47        2.06      0.84 o 
   3  -9  13        5.51        6.04      0.93 o 
   4  -9  13       10.20       11.11      1.05 o 
  -2  -8  13        1.75        1.27      1.12 o 
  -1  -8  13        0.60        0.76      0.77 o 
   0  -8  13        0.00       -0.22      0.75 o 
   1  -8  13        0.19        0.02      0.71 o 
   2  -8  13        9.23       11.40      0.96 o 
   3  -8  13       30.32       37.80      1.47 o 
   4  -8  13        1.44        2.31      0.79 o 
   5  -8  13        3.08        4.43      1.39 o 
  -3  -7  13        0.37        0.63      1.10 o 
  -2  -7  13       11.07       11.85      1.41 o 
  -1  -7  13        1.21        1.67      0.72 o 
   0  -7  13       16.51       13.42      0.97 o 
   1  -7  13        3.76        3.85      0.76 o 
   2  -7  13        5.44        5.06      0.80 o 
   3  -7  13        1.25        1.36      0.89 o 
   4  -7  13       40.09       39.52      2.83 o 
   5  -7  13        4.50        3.94      1.31 o 
  -4  -6  13        0.09        1.01      0.60 o 
  -3  -6  13        7.24        7.32      0.91 o 
  -2  -6  13       23.04       24.37      1.46 o 
  -1  -6  13        5.05        5.21      0.52 o 
   0  -6  13        0.11        1.07      0.42 o 
   1  -6  13       24.15       25.31      0.91 o 
   2  -6  13       17.92       20.60      0.86 o 
   3  -6  13       18.86       19.52      0.88 o 
   4  -6  13       36.10       35.70      1.36 o 
   5  -6  13        1.72        2.80      0.75 o 
   6  -6  13        4.35        6.92      1.35 o 
  -5  -5  13        0.02        0.41      0.65 o 
  -4  -5  13        1.01        1.26      0.60 o 
  -3  -5  13        3.22        4.45      0.62 o 
  -2  -5  13       12.68       13.10      1.17 o 
  -1  -5  13       53.17       59.52      1.75 o 
   0  -5  13       37.32       37.31      0.95 o 
   1  -5  13        7.28        6.79      0.54 o 
   2  -5  13       13.30       13.79      0.76 o 
   3  -5  13       44.69       48.62      1.12 o 
   4  -5  13       12.19       13.08      1.32 o 
   5  -5  13        0.09       -0.65      0.80 o 
   6  -5  13        0.06        0.57      0.90 o 
  -5  -4  13        8.58       10.55      0.89 o 
  -4  -4  13        1.11        1.01      0.58 o 
  -3  -4  13        4.80        5.70      0.69 o 
  -2  -4  13       19.93       23.55      0.88 o 
  -1  -4  13        3.18        3.93      0.48 o 
   0  -4  13        9.58        8.95      0.65 o 
   1  -4  13       35.12       41.10      1.00 o 
   2  -4  13       16.72       18.93      0.95 o 
   3  -4  13        5.53        7.04      0.93 o 
   4  -4  13        4.37        4.59      0.73 o 
   5  -4  13        6.14        6.08      0.81 o 
   6  -4  13        5.77        4.92      0.83 o 
  -6  -3  13        2.95        2.69      0.76 o 
  -5  -3  13        4.35        4.90      0.75 o 
  -4  -3  13        7.59        8.56      0.78 o 
  -3  -3  13       27.91       29.03      1.13 o 
  -2  -3  13       48.42       51.49      1.06 o 
  -1  -3  13        0.03       -0.08      0.40 o 
   0  -3  13        9.10        7.65      0.67 o 
   1  -3  13       20.38       14.19      0.73 o 
   2  -3  13      103.15       99.11      1.48 o 
   3  -3  13       98.13       89.41      2.04 o 
   4  -3  13        5.53        6.91      0.80 o 
   5  -3  13        1.79        0.50      0.93 o 
   6  -3  13        6.31        9.55      0.95 o 
  -6  -2  13        1.00        1.19      0.70 o 
  -5  -2  13        0.43        1.28      0.64 o 
  -4  -2  13       34.44       32.84      1.93 o 
  -3  -2  13       12.84       10.15      0.77 o 
  -2  -2  13       63.41       70.71      1.55 o 
  -1  -2  13       25.06       22.25      0.80 o 
   0  -2  13       46.10       47.78      1.03 o 
   1  -2  13        2.78        2.83      0.45 o 
   2  -2  13       12.47       12.11      0.84 o 
   3  -2  13       32.71       29.00      1.25 o 
   4  -2  13        0.16        0.66      0.63 o 
   5  -2  13        1.60        1.07      0.82 o 
   6  -2  13        0.11        0.13      0.72 o 
  -6  -1  13        0.86        1.79      1.42 o 
  -5  -1  13        7.23        8.58      0.84 o 
  -4  -1  13       45.09       46.64      1.53 o 
  -3  -1  13       50.81       57.41      1.44 o 
  -2  -1  13      199.39      201.91      3.17 o 
  -1  -1  13        1.90        1.71      0.64 o 
   0  -1  13        0.48       -0.10      0.40 o 
   1  -1  13       39.36       35.95      0.92 o 
   2  -1  13        0.19       -0.18      0.57 o 
   3  -1  13        5.91        5.19      0.74 o 
   4  -1  13        1.91        1.17      0.66 o 
   5  -1  13        0.14        0.48      1.08 o 
   6  -1  13        1.20        0.80      1.25 o 
  -6   0  13        8.10       10.62      1.05 o 
  -5   0  13        3.84        3.35      0.76 o 
  -4   0  13       12.18       12.22      0.86 o 
  -3   0  13       75.19       71.75      1.64 o 
  -2   0  13       89.45       82.71      1.30 o 
  -1   0  13        0.13       -0.11      0.38 o 
   0   0  13        0.93        0.00      0.40 o 
   1   0  13        0.24        0.11      0.54 o 
   2   0  13        4.11        2.16      0.61 o 
   3   0  13       15.64       16.16      1.05 o 
   4   0  13        0.16        0.00      0.64 o 
   5   0  13        8.68       10.31      1.27 o 
  -6   1  13        1.07       -0.93      0.63 o 
  -5   1  13        1.02        1.18      1.30 o 
  -4   1  13        1.32        1.17      0.60 o 
  -3   1  13       36.05       32.37      1.16 o 
  -2   1  13        4.33        3.52      0.46 o 
  -1   1  13        0.15        0.00      0.39 o 
   0   1  13       12.15       10.02      0.57 o 
   1   1  13        5.05        5.79      0.69 o 
   2   1  13        2.06        1.56      0.62 o 
   3   1  13        7.80       10.28      0.87 o 
   4   1  13       13.37       15.70      1.47 o 
   5   1  13        0.14        0.01      1.19 o 
  -6   2  13        0.06        0.61      1.33 o 
  -5   2  13        0.84        1.41      0.65 o 
  -4   2  13        3.20        2.10      0.84 o 
  -3   2  13        0.11        0.16      0.56 o 
  -2   2  13       34.62       36.29      0.94 o 
  -1   2  13        2.49        2.11      0.44 o 
   0   2  13       13.39       11.54      1.40 o 
   1   2  13        6.21        7.00      0.77 o 
   2   2  13        1.95        0.49      0.95 o 
   3   2  13        2.03        2.27      0.71 o 
   4   2  13       19.82       21.45      1.41 o 
  -6   3  13        1.37        1.82      0.72 o 
  -5   3  13        1.61        2.51      0.69 o 
  -4   3  13        1.15        1.45      0.64 o 
  -3   3  13        0.78        0.62      0.61 o 
  -2   3  13       10.04       11.11      0.62 o 
  -1   3  13        0.05        0.12      0.41 o 
   0   3  13       22.65       19.54      1.91 o 
   1   3  13        5.89        6.99      0.89 o 
   2   3  13        0.75        0.89      0.65 o 
   3   3  13        0.00       -0.26      0.77 o 
   4   3  13       44.14       54.71      2.53 o 
  -6   4  13        5.86        5.06      0.84 o 
  -5   4  13        0.46        0.50      0.67 o 
  -4   4  13        6.81        7.71      0.81 o 
  -3   4  13        6.85        8.45      0.81 o 
  -2   4  13        3.49        3.72      0.51 o 
  -1   4  13        5.80        5.70      0.68 o 
   0   4  13        0.47        0.40      0.59 o 
   1   4  13        8.08        6.16      1.51 o 
   2   4  13       12.69        9.71      1.29 o 
   3   4  13       10.72        9.08      0.96 o 
  -5   5  13       16.29       23.22      1.23 o 
  -4   5  13        3.76        5.51      0.78 o 
  -3   5  13        4.02        4.45      0.74 o 
  -2   5  13        8.67       10.60      1.80 o 
  -1   5  13       12.94       14.71      2.20 o 
   0   5  13       12.02       10.63      0.88 o 
   1   5  13        3.11        2.02      0.72 o 
   2   5  13        0.04        0.36      0.71 o 
  -5   6  13       14.39       19.48      1.23 o 
  -4   6  13        0.41        1.72      0.76 o 
  -3   6  13        0.07        1.26      0.66 o 
  -2   6  13        3.67        4.47      0.72 o 
  -1   6  13        1.78        1.45      0.67 o 
   0   6  13        4.66        6.15      1.50 o 
   1   6  13        3.84        4.67      0.83 o 
  -3   7  13        0.31        2.04      0.69 o 
  -2   7  13        4.70        5.85      0.81 o 
  -1   7  13        0.31        1.38      0.72 o 
   0  -9  14        0.81        0.74      0.84 o 
   1  -9  14        0.52        1.70      0.86 o 
   2  -9  14       11.86       15.31      1.15 o 
  -1  -8  14        0.55        1.04      0.79 o 
   0  -8  14        4.02        4.52      0.87 o 
   1  -8  14       15.15       16.50      2.52 o 
   2  -8  14        3.30        3.22      0.86 o 
   3  -8  14        2.05        1.69      1.41 o 
   4  -8  14        0.39        0.43      0.78 o 
  -2  -7  14        4.04        3.92      1.18 o 
  -1  -7  14        5.90        5.89      1.20 o 
   0  -7  14        0.78        1.01      1.14 o 
   1  -7  14        0.52        2.60      0.76 o 
   2  -7  14        8.68        9.02      0.91 o 
   3  -7  14        3.24        4.01      1.32 o 
   4  -7  14        2.36        3.37      1.31 o 
   5  -7  14        2.09        2.68      1.31 o 
  -3  -6  14       11.11       12.87      0.93 o 
  -2  -6  14       17.29       20.48      2.01 o 
  -1  -6  14        6.67        8.23      0.64 o 
   0  -6  14        0.45        1.04      0.44 o 
   1  -6  14        7.69        7.65      0.59 o 
   2  -6  14       32.93       32.67      0.98 o 
   3  -6  14        0.00       -0.20      0.47 o 
   4  -6  14       30.69       32.34      1.35 o 
   5  -6  14       11.29        9.74      1.50 o 
  -4  -5  14        0.00       -0.21      0.94 o 
  -3  -5  14        3.89        4.24      0.65 o 
  -2  -5  14        0.63        1.27      0.53 o 
  -1  -5  14       11.99       13.34      0.75 o 
   0  -5  14       19.53       19.25      0.83 o 
   1  -5  14        3.41        2.98      0.51 o 
   2  -5  14        5.00        5.41      0.55 o 
   3  -5  14        2.25        3.55      0.83 o 
   4  -5  14        2.71        3.19      0.73 o 
   5  -5  14        4.33        4.77      0.84 o 
  -5  -4  14        2.17        2.72      0.72 o 
  -4  -4  14        1.17        0.86      0.91 o 
  -3  -4  14        0.09        0.77      0.56 o 
  -2  -4  14        3.61        3.75      0.60 o 
  -1  -4  14        2.74        3.08      0.48 o 
   0  -4  14        1.33        2.16      0.50 o 
   1  -4  14       25.89       28.87      0.92 o 
   2  -4  14        7.10        6.88      0.59 o 
   3  -4  14       21.36       23.44      1.19 o 
   4  -4  14        1.97        2.06      0.71 o 
   5  -4  14        0.01       -0.07      0.71 o 
  -5  -3  14       11.58       10.29      0.92 o 
  -4  -3  14       19.78       20.45      1.17 o 
  -3  -3  14       15.93       14.97      1.18 o 
  -2  -3  14       52.13       52.69      1.40 o 
  -1  -3  14        0.31        0.80      0.41 o 
   0  -3  14       10.07       12.58      1.38 o 
   1  -3  14       18.50       23.05      1.57 o 
   2  -3  14       87.29       95.91      1.94 o 
   3  -3  14       10.36       11.29      0.89 o 
   4  -3  14        3.12        4.27      0.77 o 
   5  -3  14        9.53       11.08      0.98 o 
  -5  -2  14       22.75       24.34      1.21 o 
  -4  -2  14        0.01        0.20      0.59 o 
  -3  -2  14       29.68       31.09      1.20 o 
  -2  -2  14        1.53        1.96      0.59 o 
  -1  -2  14        2.02        2.12      0.45 o 
   0  -2  14       51.85       47.72      1.65 o 
   1  -2  14        8.88        6.21      0.61 o 
   2  -2  14       10.17       10.84      0.85 o 
   3  -2  14        0.19        0.52      0.63 o 
   4  -2  14       28.09       32.27      1.36 o 
   5  -2  14       32.98       33.06      1.42 o 
  -6  -1  14       10.22       10.46      0.96 o 
  -5  -1  14        7.94        7.47      0.85 o 
  -4  -1  14       22.87       20.94      1.13 o 
  -3  -1  14       13.70       13.78      1.82 o 
  -2  -1  14        0.49        0.56      0.57 o 
  -1  -1  14       19.70       19.15      1.37 o 
   0  -1  14        6.21        5.61      0.53 o 
   1  -1  14       19.00       17.09      1.40 o 
   2  -1  14        4.88        2.96      0.68 o 
   3  -1  14       11.34        9.44      0.86 o 
   4  -1  14        0.14        1.29      0.70 o 
   5  -1  14        1.89        1.24      0.78 o 
  -6   0  14        3.53        4.08      0.80 o 
  -5   0  14        0.91        1.36      1.54 o 
  -4   0  14       56.14       56.26      1.53 o 
  -3   0  14       91.15       90.41      1.85 o 
  -2   0  14        3.61        4.84      0.66 o 
  -1   0  14        4.49        3.53      0.48 o 
   0   0  14        0.66        0.06      0.42 o 
   1   0  14       10.15        6.45      0.73 o 
   2   0  14        9.32        8.56      0.82 o 
   3   0  14        0.12       -0.86      0.63 o 
   4   0  14       30.48       34.56      1.59 o 
   5   0  14       43.71       49.36      2.11 o 
  -6   1  14        1.64        0.67      0.88 o 
  -5   1  14        1.51        1.54      1.29 o 
  -4   1  14       17.84       19.70      1.07 o 
  -3   1  14       35.67       37.85      1.30 o 
  -2   1  14        0.08        0.23      0.56 o 
  -1   1  14        0.95        0.89      0.43 o 
   0   1  14        7.88        6.16      0.69 o 
   1   1  14       20.16       18.43      1.08 o 
   2   1  14       12.75       13.97      0.99 o 
   3   1  14        0.00        0.30      0.66 o 
   4   1  14       28.94       35.95      1.49 o 
  -6   2  14        4.82        3.26      0.80 o 
  -5   2  14       21.88       22.18      1.66 o 
  -4   2  14        1.17        1.08      0.66 o 
  -3   2  14        9.40       10.05      1.21 o 
  -2   2  14        0.12        0.15      0.59 o 
  -1   2  14        3.46        2.47      0.48 o 
   0   2  14        0.50        0.42      0.56 o 
   1   2  14        1.89        1.19      0.61 o 
   2   2  14        0.71        0.89      0.65 o 
   3   2  14        0.64        0.42      0.70 o 
   4   2  14        6.37        6.89      1.91 o 
  -6   3  14        0.61        0.74      1.21 o 
  -5   3  14        2.35        2.42      1.10 o 
  -4   3  14        0.16        0.36      0.94 o 
  -3   3  14        0.40        0.58      0.62 o 
  -2   3  14        0.62        0.50      0.80 o 
  -1   3  14       29.74       31.84      1.18 o 
   0   3  14        0.48        0.96      0.59 o 
   1   3  14        0.00        0.12      0.62 o 
   2   3  14        2.06        1.96      0.91 o 
   3   3  14        2.55        1.51      0.78 o 
  -5   4  14        3.58        3.09      0.82 o 
  -4   4  14        2.33        1.93      0.71 o 
  -3   4  14        1.79        3.67      0.73 o 
  -2   4  14        2.00        2.76      0.68 o 
  -1   4  14        3.06        3.13      0.65 o 
   0   4  14       13.14       12.67      0.91 o 
   1   4  14        0.23        0.58      0.66 o 
   2   4  14       10.48       12.06      1.01 o 
  -5   5  14       16.92       22.09      2.36 o 
  -4   5  14        0.77        1.05      0.71 o 
  -3   5  14        2.22        2.14      0.71 o 
  -2   5  14       17.21       20.35      1.67 o 
  -1   5  14       45.43       53.55      1.53 o 
   0   5  14       14.77       15.25      1.65 o 
   1   5  14        8.11        8.08      0.91 o 
  -3   6  14        0.00        0.49      0.95 o 
  -2   6  14       32.57       39.65      2.09 o 
  -1   6  14       39.99       48.28      2.21 o 
   0   6  14        0.01       -0.36      0.78 o 
   0  -8  15        3.80        4.74      0.88 o 
   1  -8  15       16.25       18.98      1.31 o 
   2  -8  15       11.93       17.14      2.97 o 
   3  -8  15        0.01        0.99      0.79 o 
  -2  -7  15        1.25        0.11      1.14 o 
  -1  -7  15        5.41        5.72      1.24 o 
   0  -7  15        9.03       10.91      0.98 o 
   1  -7  15        6.50       10.00      2.50 o 
   2  -7  15        0.50        1.22      0.75 o 
   3  -7  15       14.99       18.56      1.24 o 
   4  -7  15       15.55       19.11      2.00 o 
  -3  -6  15        7.17        7.71      0.86 o 
  -2  -6  15       14.39       15.94      1.27 o 
  -1  -6  15        0.01        0.59      0.77 o 
   0  -6  15        0.17        0.24      0.45 o 
   1  -6  15        3.78        4.86      0.56 o 
   2  -6  15        8.20       13.91      1.47 o 
   3  -6  15        6.46        7.34      1.37 o 
   4  -6  15        0.02        1.90      1.20 o 
  -3  -5  15        4.19        5.54      0.72 o 
  -2  -5  15        2.32        2.01      0.59 o 
  -1  -5  15       14.25       18.56      3.21 o 
   0  -5  15        1.44        2.24      0.50 o 
   1  -5  15        0.02        0.37      0.47 o 
   2  -5  15        0.49        1.34      0.60 o 
   3  -5  15        5.55        4.07      0.74 o 
   4  -5  15        4.02        5.89      0.83 o 
  -4  -4  15        3.16        1.94      0.93 o 
  -3  -4  15        0.06        0.35      1.21 o 
  -2  -4  15       31.75       35.03      1.25 o 
  -1  -4  15        5.76        5.89      0.55 o 
   0  -4  15        0.04        1.22      0.45 o 
   1  -4  15       39.35       38.55      1.31 o 
   2  -4  15        0.96        1.01      0.64 o 
   3  -4  15        6.71        5.97      1.04 o 
   4  -4  15        3.02        2.82      0.76 o 
   5  -4  15        1.07        1.26      0.85 o 
  -4  -3  15       22.66       24.28      1.19 o 
  -3  -3  15        6.47        7.30      0.77 o 
  -2  -3  15       40.18       39.63      1.30 o 
  -1  -3  15        0.01        0.44      0.46 o 
   0  -3  15        0.14        0.06      0.43 o 
   1  -3  15        7.65        7.58      0.59 o 
   2  -3  15        0.07        0.78      0.64 o 
   3  -3  15        1.59        2.29      0.73 o 
   4  -3  15        1.84        2.22      0.76 o 
   5  -3  15       11.56       13.54      1.65 o 
  -5  -2  15       16.96       17.65      1.13 o 
  -4  -2  15       16.43       15.79      1.05 o 
  -3  -2  15        7.50        7.69      0.80 o 
  -2  -2  15        0.84        0.65      0.58 o 
  -1  -2  15       21.92       22.23      0.95 o 
   0  -2  15       29.38       35.17      1.05 o 
   1  -2  15       19.39       26.58      1.18 o 
   2  -2  15        1.46        1.81      0.68 o 
   3  -2  15        0.06       -0.46      0.63 o 
   4  -2  15       15.11       18.56      1.28 o 
  -5  -1  15        0.77        0.66      0.99 o 
  -4  -1  15        5.99        5.68      0.81 o 
  -3  -1  15        0.35        0.36      0.61 o 
  -2  -1  15        0.52        0.64      0.79 o 
  -1  -1  15        3.31        4.00      0.50 o 
   0  -1  15       25.25       22.75      0.90 o 
   1  -1  15       14.15       16.48      1.08 o 
   2  -1  15        0.47        1.40      0.93 o 
   3  -1  15       19.15       21.58      1.21 o 
   4  -1  15        9.18       10.63      1.00 o 
  -5   0  15        4.99        5.59      0.82 o 
  -4   0  15        0.15        0.41      0.64 o 
  -3   0  15        0.00        0.33      1.21 o 
  -2   0  15       12.80       16.59      0.98 o 
  -1   0  15        0.22       -0.15      0.44 o 
   0   0  15       26.28       24.45      1.09 o 
   1   0  15        3.12        2.65      0.66 o 
   2   0  15        1.39        2.15      0.69 o 
   3   0  15        0.43       -0.21      0.68 o 
   4   0  15       48.55       53.85      2.40 o 
  -5   1  15        0.90        0.51      0.84 o 
  -4   1  15        1.31        0.74      0.86 o 
  -3   1  15        0.10       -0.33      0.60 o 
  -2   1  15        5.97        7.72      0.94 o 
  -1   1  15        1.02        1.40      0.48 o 
   0   1  15        1.51        0.28      0.57 o 
   1   1  15        0.07       -0.14      0.60 o 
   2   1  15        0.21       -0.05      0.65 o 
   3   1  15        1.64        0.05      0.72 o 
  -5   2  15       13.31       13.56      1.05 o 
  -4   2  15       15.81       13.56      1.24 o 
  -3   2  15        1.57        0.79      0.66 o 
  -2   2  15       12.84       13.09      0.92 o 
  -1   2  15       19.62       20.30      1.05 o 
   0   2  15        1.19        1.39      0.62 o 
   1   2  15        0.01       -0.28      0.62 o 
   2   2  15        0.00       -0.09      0.66 o 
   3   2  15        3.66        3.84      0.85 o 
  -5   3  15       10.52       10.63      0.99 o 
  -4   3  15        6.24        5.13      0.82 o 
  -3   3  15        0.12        0.81      0.68 o 
  -2   3  15       10.75       10.63      0.87 o 
  -1   3  15        6.87        6.73      0.82 o 
   0   3  15        2.24        2.25      0.66 o 
   1   3  15        0.09       -0.11      0.64 o 
   2   3  15        6.15        6.15      0.89 o 
  -4   4  15        0.39        0.02      0.71 o 
  -3   4  15       11.27       12.03      0.97 o 
  -2   4  15       34.18       42.41      2.07 o 
  -1   4  15        2.70        4.67      0.74 o 
   0   4  15        0.55       -0.53      0.64 o 
   1   4  15        8.39        7.14      1.69 o 
  -3   5  15        0.44        1.37      0.99 o 
  -2   5  15        1.28        2.17      1.08 o 
  -1   5  15        0.54        2.16      0.83 o 
   0   5  15        4.55        4.71      0.82 o 
   0  -7  16        4.95        5.88      1.87 o 
   1  -7  16        3.73        4.70      0.89 o 
   2  -7  16       13.67       19.08      2.69 o 
  -2  -6  16        5.79        6.90      0.74 o 
  -1  -6  16        1.04        2.21      0.76 o 
   0  -6  16        0.30        1.35      0.92 o 
   1  -6  16        4.27        5.84      1.36 o 
   2  -6  16        5.12        8.52      1.11 o 
   3  -6  16        2.02        4.15      1.29 o 
  -2  -5  16       17.62       19.36      1.10 o 
  -1  -5  16        4.20        5.46      0.69 o 
   0  -5  16        6.98       10.19      1.13 o 
   1  -5  16        1.94        3.25      0.56 o 
   2  -5  16       24.81       29.13      1.26 o 
   3  -5  16        0.66        1.78      0.81 o 
  -3  -4  16        5.84        5.17      0.76 o 
  -2  -4  16        0.22        1.04      0.61 o 
  -1  -4  16        0.30        0.46      0.57 o 
   0  -4  16        0.70        1.51      0.48 o 
   1  -4  16        0.61        2.35      0.73 o 
   2  -4  16        1.15        1.59      0.67 o 
   3  -4  16        0.57        2.05      0.73 o 
   4  -4  16       47.05       59.06      1.90 o 
  -4  -3  16       10.47       11.01      1.41 o 
  -3  -3  16        8.17        8.37      0.85 o 
  -2  -3  16        0.77        0.40      0.90 o 
  -1  -3  16        0.05       -0.26      0.88 o 
   0  -3  16        0.15        0.50      0.63 o 
   1  -3  16       19.90       22.69      1.15 o 
   2  -3  16       22.36       19.42      1.19 o 
   3  -3  16        1.63        1.97      0.74 o 
   4  -3  16        0.04       -0.52      0.76 o 
  -4  -2  16        9.93       13.44      1.05 o 
  -3  -2  16       16.64       19.22      1.14 o 
  -2  -2  16        0.27        0.62      0.63 o 
  -1  -2  16        1.46        0.69      0.60 o 
   0  -2  16        0.07        1.05      0.81 o 
   1  -2  16        8.16       11.26      0.88 o 
   2  -2  16        9.47       10.17      0.93 o 
   3  -2  16        0.30        0.60      0.89 o 
   4  -2  16       26.38       33.23      1.50 o 
  -4  -1  16       11.59       10.95      0.96 o 
  -3  -1  16       18.74       18.00      1.15 o 
  -2  -1  16        1.91        2.00      0.65 o 
  -1  -1  16       11.51       13.61      0.94 o 
   0  -1  16        4.25        6.04      0.72 o 
   1  -1  16        0.83        0.44      0.75 o 
   2  -1  16        0.01        0.50      0.90 o 
   3  -1  16        3.52        3.66      0.81 o 
  -4   0  16        2.25        1.67      1.76 o 
  -3   0  16        3.08        2.42      1.02 o 
  -2   0  16        0.20        0.65      0.95 o 
  -1   0  16        0.23        0.05      1.23 o 
   0   0  16        2.08        2.41      0.65 o 
   1   0  16        0.78        0.47      0.64 o 
   2   0  16        2.06        0.99      0.70 o 
   3   0  16        2.32        1.52      1.15 o 
  -4   1  16        0.78        0.14      1.63 o 
  -3   1  16        0.03       -0.92      1.59 o 
  -2   1  16        1.18        1.67      0.97 o 
  -1   1  16       20.03       21.05      1.58 o 
   0   1  16        0.40        0.53      0.59 o 
   1   1  16        0.00       -0.61      0.63 o 
   2   1  16        0.00        0.60      0.71 o 
  -4   2  16        1.58        0.97      1.25 o 
  -3   2  16        2.49        2.57      0.75 o 
  -2   2  16        1.03        2.00      0.95 o 
  -1   2  16        0.00        1.46      0.95 o 
   0   2  16        8.90       10.62      0.89 o 
   1   2  16        1.48        1.00      1.14 o 
   2   2  16       18.85       18.24      1.26 o 
  -3   3  16        2.20        0.98      0.74 o 
  -2   3  16       11.28       13.62      1.39 o 
   0   3  16        0.04       -0.08      0.65 o 
   1   3  16        4.47        3.80      1.05 o 
  -2   4  16       50.78       58.82      2.40 o 
  -1   4  16       21.61       23.24      1.77 o 
  -1  -5  17        0.22        1.16      0.61 o 
   0  -5  17        0.05        1.95      0.52 o 
   1  -5  17        1.86        2.39      0.68 o 
   2  -5  17        1.76        2.91      0.74 o 
  -2  -4  17        5.07        5.68      0.77 o 
  -1  -4  17        0.18        0.65      0.74 o 
   0  -4  17        0.03        1.74      0.66 o 
   1  -4  17        7.81        8.97      0.85 o 
   2  -4  17        7.78        9.44      0.92 o 
  -3  -3  17        1.62        2.84      0.75 o 
  -2  -3  17        5.50        7.55      1.46 o 
  -1  -3  17        0.83        0.15      0.64 o 
   0  -3  17       24.40       28.25      1.37 o 
   1  -3  17       18.03       23.60      1.23 o 
   2  -3  17        0.35        1.43      0.74 o 
   3  -3  17        8.96       11.39      2.40 o 
  -3  -2  17        3.56        5.46      0.84 o 
  -2  -2  17        8.03       11.26      0.92 o 
  -1  -2  17        6.71        6.78      0.80 o 
   0  -2  17        5.72        5.02      1.38 o 
   1  -2  17       11.12       10.79      0.92 o 
   2  -2  17       12.05       15.04      2.21 o 
  -3  -1  17        0.59       -0.44      1.03 o 
  -2  -1  17       16.38       20.79      1.23 o 
  -1  -1  17       12.88       19.89      1.58 o 
   0  -1  17        0.00        1.72      0.65 o 
   1  -1  17        0.23        1.39      1.01 o 
   2  -1  17        4.02        5.37      0.85 o 
  -3   0  17        0.00       -0.50      1.21 o 
  -2   0  17        0.88        0.61      1.67 o 
  -1   0  17        4.26        4.22      1.05 o 
   0   0  17       10.94       10.49      0.91 o 
   1   0  17        1.15        1.89      0.95 o 
   2   0  17        0.56        0.59      0.72 o 
  -3   1  17        0.71       -0.40      2.44 o 
  -2   1  17        8.88        9.47      1.24 o 
  -1   1  17       11.10       13.69      1.41 o 
   0   1  17        0.33        0.15      0.63 o 
   1   1  17        2.29        2.27      0.74 o 
  -2   2  17       19.20       28.70      1.79 o 
  -1   2  17        0.03        1.05      0.99 o 
   0   2  17        0.60        0.55      0.68 o 
   0  -3  18        3.22        4.72      1.05 o 
  -1  -2  18        1.58        3.86      1.03 o 
   0  -2  18        0.02       -0.32      0.93 o 
  -1  -1  18       46.81       49.65      2.21 o 
   0  -1  18        9.74        9.17      1.29 o 
                                                 
